# Supplementary material for: Potassium 2-[(2-carboxy­phen­yl)disulfan­yl]benzoate–2,2′-disulfanediyl­dibenzoic acid (1/1)
Source: Acta Crystallogr Sect E Struct Rep Online. 2009 Nov 25;65(Pt 12):o3202. doi: 10.1107/S1600536809049824 (PMC2971994; doi:10.1107/S1600536809049824)
Supplement: Supplementary file 1 [file e-65-o3202-sup1.cif]

##############################################################################
###                                                                        ###
###        Electronic paper (Acta Crystallographica Section E)             ###
###                                                                        ###
##############################################################################
#                                                                            #
# This CIF contains the data in a paper accepted for publication in Acta     #
# Crystallographica Section E. It conforms to the requirements of Notes      #
# for Authors for Section E, and has been peer reviewed under the auspices   #
# of the IUCr Commission on Journals.                                        #
#                                                                            #
# Full details of the Crystallographic Information File format               #
# are given in the paper "The Crystallographic Information File (CIF):       #
# a New Standard Archive File for Crystallography" by S. R. Hall, F. H.      #
# Allen and I. D. Brown [Acta Cryst. (1991), A47, 655-685].                  #
#                                                                            #
# The current version of the core CIF dictionary is obtainable from          #
# ftp://ftp.iucr.org/pub/cif_core.dic. The current version number is 2.4.    #
#                                                                            #
# Software is freely available for graphical display of the structure(s) in  #
# this CIF.  For information consult the CIF home page http://www.iucr.org/  #
# cif/home.html                                                              #
#                                                                            #
# This file may be used for bona fide research purposes within the           #
# scientific community so long as proper attribution is given to the journal # 
# article from which it was obtained.                                        #
#                                                                            #
##############################################################################
                                             
data_global
_audit_creation_method     SHELXL-97
_journal_date_recd_electronic     2009-11-20
_journal_date_accepted     2009-11-20
_journal_name_full     'Acta Crystallographica, Section E'
_journal_year     2009
_journal_volume     65
_journal_issue     12
_journal_page_first     o3202
_journal_page_last     o3202
_journal_paper_category     QO
_journal_coeditor_code     HG2606
_publ_contact_author_name     ' Edward RT Tiekink '
_publ_contact_author_address
;
Department of Chemistry, University of Malaya,
50603 Kuala Lumpur, Malaysia
;
_publ_contact_author_email
;
edward.tiekink@gmail.com
;
_publ_contact_author_fax     ' +60 3 7967 4193 '
_publ_contact_author_phone     ' +60 3 7967 6775 '
_publ_section_title
;
Potassium 2-[(2-carboxyphenyl)disulfanyl]benzoate--2,2'-disulfanediyldibenzoic
acid (1/1)
;
loop_
    _publ_author_name
    _publ_author_footnote
    _publ_author_address
    'Arman, Hadi D.' .
;
Department of Chemistry, The University of Texas at San Antonio,
One UTSA Circle, San Antonio, Texas 78249-0698, USA
;
    'Poplaukhin, Pavel' .
;
Chemical Abstracts Service, 2540 Olentangy River Rd,
Columbus, Ohio 43202, USA
;
    'Tiekink, Edward R. T.' .
;
Department of Chemistry, University of Malaya,
50603 Kuala Lumpur, Malaysia
;
data_I
_chemical_name_systematic
;
Potassium 2-[(2-carboxyphenyl)disulfanyl]benzoate--2,2'-disulfanediyldibenzoic
acid (1/1)
;
_chemical_name_common     ?
_chemical_formula_moiety     'K +, C14 H9 O4 S2 -, C14 H10 O4 S2'
_chemical_formula_sum     'C28 H19 K O8 S4'
_chemical_formula_iupac     'K +, C14 H9 O4 S2 -, C14 H10 O4 S2'
_chemical_formula_weight     650.81
_chemical_melting_point     ?
_symmetry_cell_setting     triclinic
_symmetry_space_group_name_H-M     'P -1'
_symmetry_space_group_name_Hall     '-P 1'
loop_
    _symmetry_equiv_pos_as_xyz
    'x, y, z'
    '-x, -y, -z'
_cell_length_a     11.1128(14)
_cell_length_b     12.1225(15)
_cell_length_c     12.5344(12)
_cell_angle_alpha     65.501(8)
_cell_angle_beta     64.216(8)
_cell_angle_gamma     80.144(10)
_cell_volume     1383.5(3)
_cell_formula_units_Z     2
_cell_measurement_reflns_used     5714
_cell_measurement_theta_min     2.7
_cell_measurement_theta_max     40.6
_cell_measurement_temperature     98(2)
_exptl_crystal_description     'prism'
_exptl_crystal_colour     'colourless'
_exptl_crystal_size_max     0.50
_exptl_crystal_size_mid     0.25
_exptl_crystal_size_min     0.20
_exptl_crystal_density_diffrn     1.562
_exptl_crystal_density_meas     ?
_exptl_crystal_density_method     'not measured'
_exptl_crystal_F_000     668
_exptl_absorpt_coefficient_mu     0.545
_exptl_absorpt_correction_type     'multi-scan'
_exptl_absorpt_process_details     '(ABSCOR; Higashi, 1995)'
_exptl_absorpt_correction_T_min     0.840
_exptl_absorpt_correction_T_max     1
_exptl_special_details
;
;
_diffrn_ambient_temperature     98(2)
_diffrn_radiation_type     MoK\a
_diffrn_radiation_wavelength     0.71069
_diffrn_radiation_source     'fine-focus sealed tube'
_diffrn_radiation_monochromator     graphite
_diffrn_measurement_device_type     'Rigaku AFC12\K/SATURN724'
_diffrn_measurement_method     \w
_diffrn_detector_area_resol_mean     ?
_diffrn_reflns_number     10251
_diffrn_reflns_av_R_equivalents     0.030
_diffrn_reflns_av_sigmaI/netI     0.047
_diffrn_reflns_theta_min     2.3
_diffrn_reflns_theta_max     27.5
_diffrn_reflns_theta_full     27.5
_diffrn_measured_fraction_theta_max     0.989
_diffrn_measured_fraction_theta_full     0.989
_diffrn_reflns_limit_h_min     -14
_diffrn_reflns_limit_h_max     14
_diffrn_reflns_limit_k_min     -12
_diffrn_reflns_limit_k_max     15
_diffrn_reflns_limit_l_min     -16
_diffrn_reflns_limit_l_max     16
_diffrn_standards_number     0
_diffrn_standards_interval_count     0
_diffrn_standards_interval_time     ?
_diffrn_standards_decay_%     '< 1'
_refine_special_details
;
Refinement of <i>F</i>^2^ against ALL reflections. The weighted <i>R</i>-factor
<i>wR</i> and goodness of fit <i>S</i> are based on <i>F</i>^2^, conventional
<i>R</i>-factors <i>R</i> are based on <i>F</i>, with <i>F</i> set to zero for
negative <i>F</i>^2^. The threshold expression of <i>F</i>^2^ >
\s(<i>F</i>^2^) is used only for calculating <i>R</i>-factors(gt) <i>etc</i>.
and is not relevant to the choice of reflections for refinement.
<i>R</i>-factors based on <i>F</i>^2^ are statistically about twice as large
as those based on <i>F</i>, and <i>R</i>- factors based on ALL data will be
even larger.
;
_reflns_number_total     6302
_reflns_number_gt     5938
_reflns_threshold_expression     'I>2\s(I)'
_refine_ls_structure_factor_coef     Fsqd
_refine_ls_matrix_type     full
_refine_ls_R_factor_all     0.044
_refine_ls_R_factor_gt     0.041
_refine_ls_wR_factor_gt     0.100
_refine_ls_wR_factor_ref     0.102
_refine_ls_goodness_of_fit_ref     1.07
_refine_ls_restrained_S_all     1.07
_refine_ls_number_reflns     6302
_refine_ls_number_parameters     379
_refine_ls_number_restraints     3
_refine_ls_hydrogen_treatment     constr
_refine_ls_weighting_scheme     calc
_refine_ls_weighting_details
         'calc w=1/[\s^2^(Fo^2^)+(0.0443P)^2^+0.8893P] where P=(Fo^2^+2Fc^2^)/3'
_atom_sites_solution_hydrogens     geom
_atom_sites_solution_primary     direct
_atom_sites_solution_secondary     difmap
_refine_ls_shift/su_max     0.001
_refine_ls_shift/su_mean     0.000
_refine_diff_density_max     0.39
_refine_diff_density_min     -0.43
_refine_ls_extinction_method     none
_refine_ls_extinction_coef     ?
loop_
    _atom_type_symbol
    _atom_type_description
    _atom_type_scat_dispersion_real
    _atom_type_scat_dispersion_imag
    _atom_type_scat_source
    'C' 'C' 0.0033 0.0016
                         'International Tables Vol C Tables 4.2.6.8 and 6.1.1.4'
    'H' 'H' 0.0000 0.0000
                         'International Tables Vol C Tables 4.2.6.8 and 6.1.1.4'
    'K' 'K' 0.2009 0.2494
                         'International Tables Vol C Tables 4.2.6.8 and 6.1.1.4'
    'O' 'O' 0.0106 0.0060
                         'International Tables Vol C Tables 4.2.6.8 and 6.1.1.4'
    'S' 'S' 0.1246 0.1234
                         'International Tables Vol C Tables 4.2.6.8 and 6.1.1.4'
_computing_data_collection     'CrystalClear (Rigaku/MSC, 2005)'
_computing_cell_refinement     'CrystalClear (Rigaku/MSC, 2005)'
_computing_data_reduction     'CrystalClear (Rigaku/MSC, 2005)'
_computing_structure_solution     'SHELXS97 (Sheldrick, 2008)'
_computing_structure_refinement     'SHELXL97 (Sheldrick, 2008)'
_computing_molecular_graphics     'DIAMOND (Brandenburg, 2006)'
_computing_publication_material     'publCIF (Westrip, 2009)'
loop_
    _atom_site_type_symbol
    _atom_site_label
    _atom_site_fract_x
    _atom_site_fract_y
    _atom_site_fract_z
    _atom_site_U_iso_or_equiv
    _atom_site_adp_type
    _atom_site_calc_flag
    _atom_site_refinement_flags
    _atom_site_occupancy
    _atom_site_disorder_assembly
    _atom_site_disorder_group
    K K 0.10124(4) 0.69989(3) 0.47189(4) 0.01869(10) Uani d . 1 . .
    S S1 0.11089(5) 0.14205(4) 0.63434(5) 0.01768(11) Uani d . 1 . .
    S S2 0.14595(5) -0.02859(4) 0.63245(4) 0.01697(11) Uani d . 1 . .
    S S3 0.18089(5) 0.27372(4) 0.26012(5) 0.02144(11) Uani d . 1 . .
    S S4 0.21527(5) 0.10430(4) 0.25588(5) 0.02251(12) Uani d . 1 . .
    O O1 0.18078(14) 0.49091(12) 0.62398(14) 0.0211(3) Uani d . 1 . .
    O O2 0.05044(13) 0.37852(12) 0.61416(13) 0.0185(3) Uani d . 1 . .
    O O3 0.15180(14) -0.25033(11) 0.63792(13) 0.0189(3) Uani d . 1 . .
    O O4 0.10686(16) -0.42661(12) 0.80702(14) 0.0246(3) Uani d D 1 . .
    H H1O 0.1205 -0.4501 0.7484 0.037 Uiso d D 1 . .
    O O5 0.26289(15) 0.60519(12) 0.28654(15) 0.0243(3) Uani d . 1 . .
    O O6 0.12413(14) 0.47773(12) 0.30945(13) 0.0195(3) Uani d D 1 . .
    H H2O 0.0681 0.5271 0.3349 0.029 Uiso d D 1 . .
    O O7 0.24704(17) -0.12001(13) 0.26137(15) 0.0295(3) Uani d . 1 . .
    O O8 0.35737(16) -0.17734(13) 0.09558(15) 0.0264(3) Uani d D 1 . .
    H H3O 0.3404 -0.2465 0.1547 0.040 Uiso d D 1 . .
    C C1 0.16289(19) 0.40409(15) 0.60292(17) 0.0155(3) Uani d . 1 . .
    C C2 0.28063(18) 0.32770(16) 0.56010(17) 0.0160(3) Uani d . 1 . .
    C C3 0.27134(19) 0.20991(16) 0.56926(18) 0.0173(3) Uani d . 1 . .
    C C4 0.3891(2) 0.14730(18) 0.5273(2) 0.0252(4) Uani d . 1 . .
    H H4 0.3841 0.0671 0.5341 0.030 Uiso calc R 1 . .
    C C5 0.5130(2) 0.20089(19) 0.4760(2) 0.0294(5) Uani d . 1 . .
    H H5 0.5920 0.1574 0.4472 0.035 Uiso calc R 1 . .
    C C6 0.5225(2) 0.31767(19) 0.4663(2) 0.0269(4) Uani d . 1 . .
    H H6 0.6073 0.3545 0.4313 0.032 Uiso calc R 1 . .
    C C7 0.4064(2) 0.37927(17) 0.50859(19) 0.0212(4) Uani d . 1 . .
    H H7 0.4124 0.4591 0.5023 0.025 Uiso calc R 1 . .
    C C8 0.12319(18) -0.12228(16) 0.79411(17) 0.0161(3) Uani d . 1 . .
    C C9 0.10333(18) -0.24877(16) 0.84089(17) 0.0157(3) Uani d . 1 . .
    C C10 0.07086(19) -0.31939(17) 0.97067(18) 0.0196(4) Uani d . 1 . .
    H H10 0.0549 -0.4039 1.0022 0.023 Uiso calc R 1 . .
    C C11 0.0616(2) -0.26811(18) 1.05393(19) 0.0226(4) Uani d . 1 . .
    H H11 0.0371 -0.3163 1.1425 0.027 Uiso calc R 1 . .
    C C12 0.0886(2) -0.14551(18) 1.00653(19) 0.0224(4) Uani d . 1 . .
    H H12 0.0863 -0.1105 1.0626 0.027 Uiso calc R 1 . .
    C C13 0.11874(19) -0.07327(17) 0.87901(19) 0.0200(4) Uani d . 1 . .
    H H13 0.1367 0.0107 0.8486 0.024 Uiso calc R 1 . .
    C C14 0.12207(18) -0.30683(16) 0.75195(18) 0.0164(3) Uani d . 1 . .
    C C15 0.24360(19) 0.51477(16) 0.27414(17) 0.0172(3) Uani d . 1 . .
    C C16 0.35667(19) 0.44214(16) 0.21775(17) 0.0169(3) Uani d . 1 . .
    C C17 0.34242(19) 0.33352(16) 0.20805(18) 0.0176(3) Uani d . 1 . .
    C C18 0.4573(2) 0.27481(17) 0.15355(19) 0.0204(4) Uani d . 1 . .
    H H18 0.4492 0.2016 0.1465 0.024 Uiso calc R 1 . .
    C C19 0.5836(2) 0.32104(18) 0.1093(2) 0.0228(4) Uani d . 1 . .
    H H19 0.6607 0.2793 0.0727 0.027 Uiso calc R 1 . .
    C C20 0.5976(2) 0.42820(19) 0.1182(2) 0.0247(4) Uani d . 1 . .
    H H20 0.6839 0.4605 0.0872 0.030 Uiso calc R 1 . .
    C C21 0.4851(2) 0.48689(17) 0.1724(2) 0.0219(4) Uani d . 1 . .
    H H21 0.4947 0.5598 0.1792 0.026 Uiso calc R 1 . .
    C C22 0.26830(19) 0.12903(17) 0.09047(19) 0.0196(4) Uani d . 1 . .
    C C23 0.31293(19) 0.03064(17) 0.05098(19) 0.0201(4) Uani d . 1 . .
    C C24 0.3623(2) 0.05123(19) -0.0790(2) 0.0243(4) Uani d . 1 . .
    H H24 0.3940 -0.0151 -0.1055 0.029 Uiso calc R 1 . .
    C C25 0.3657(2) 0.1666(2) -0.1700(2) 0.0275(4) Uani d . 1 . .
    H H25 0.4004 0.1799 -0.2583 0.033 Uiso calc R 1 . .
    C C26 0.3180(2) 0.26238(19) -0.1302(2) 0.0281(4) Uani d . 1 . .
    H H26 0.3172 0.3415 -0.1916 0.034 Uiso calc R 1 . .
    C C27 0.2713(2) 0.24465(18) -0.0023(2) 0.0240(4) Uani d . 1 . .
    H H27 0.2410 0.3119 0.0226 0.029 Uiso calc R 1 . .
    C C28 0.3029(2) -0.09482(17) 0.1464(2) 0.0212(4) Uani d . 1 . .
loop_
    _atom_site_aniso_label
    _atom_site_aniso_U_11
    _atom_site_aniso_U_22
    _atom_site_aniso_U_33
    _atom_site_aniso_U_12
    _atom_site_aniso_U_13
    _atom_site_aniso_U_23
    K 0.0236(2) 0.01461(18) 0.0195(2) 0.00072(15) -0.00917(16) -0.00773(15)
    S1 0.0179(2) 0.0111(2) 0.0223(2) 0.00063(16) -0.00674(18) -0.00661(17)
    S2 0.0223(2) 0.0113(2) 0.0166(2) -0.00094(16) -0.00695(18) -0.00533(16)
    S3 0.0165(2) 0.0181(2) 0.0269(3) -0.00257(17) -0.00043(19) -0.01389(19)
    S4 0.0238(2) 0.0162(2) 0.0217(2) -0.00477(18) 0.00022(19) -0.01007(18)
    O1 0.0246(7) 0.0139(6) 0.0254(7) 0.0003(5) -0.0072(6) -0.0112(5)
    O2 0.0186(6) 0.0169(6) 0.0212(7) 0.0016(5) -0.0065(5) -0.0104(5)
    O3 0.0248(7) 0.0149(6) 0.0165(6) -0.0021(5) -0.0063(6) -0.0068(5)
    O4 0.0392(9) 0.0120(6) 0.0212(7) -0.0032(6) -0.0102(7) -0.0058(5)
    O5 0.0239(7) 0.0180(6) 0.0305(8) -0.0013(6) -0.0049(6) -0.0148(6)
    O6 0.0183(6) 0.0157(6) 0.0236(7) 0.0018(5) -0.0049(6) -0.0111(5)
    O7 0.0394(9) 0.0165(7) 0.0240(8) -0.0050(6) -0.0025(7) -0.0086(6)
    O8 0.0331(8) 0.0183(7) 0.0275(8) 0.0024(6) -0.0093(7) -0.0125(6)
    C1 0.0210(9) 0.0098(7) 0.0126(8) -0.0003(6) -0.0047(7) -0.0035(6)
    C2 0.0185(8) 0.0140(8) 0.0144(8) -0.0004(7) -0.0046(7) -0.0064(7)
    C3 0.0180(8) 0.0149(8) 0.0171(9) -0.0009(7) -0.0045(7) -0.0067(7)
    C4 0.0208(10) 0.0187(9) 0.0338(11) 0.0018(7) -0.0044(8) -0.0157(8)
    C5 0.0188(10) 0.0246(10) 0.0410(13) 0.0030(8) -0.0038(9) -0.0192(9)
    C6 0.0184(9) 0.0237(10) 0.0316(11) -0.0032(8) -0.0023(8) -0.0114(9)
    C7 0.0225(9) 0.0145(8) 0.0233(10) -0.0014(7) -0.0054(8) -0.0078(7)
    C8 0.0157(8) 0.0148(8) 0.0154(8) -0.0003(6) -0.0044(7) -0.0057(7)
    C9 0.0152(8) 0.0145(8) 0.0158(8) -0.0008(6) -0.0049(7) -0.0056(7)
    C10 0.0185(9) 0.0179(8) 0.0164(9) -0.0034(7) -0.0034(7) -0.0037(7)
    C11 0.0211(9) 0.0268(10) 0.0142(9) 0.0014(8) -0.0040(7) -0.0064(7)
    C12 0.0234(9) 0.0273(10) 0.0215(10) 0.0064(8) -0.0097(8) -0.0157(8)
    C13 0.0213(9) 0.0178(8) 0.0222(9) 0.0018(7) -0.0075(8) -0.0109(7)
    C14 0.0164(8) 0.0126(8) 0.0182(9) -0.0009(6) -0.0046(7) -0.0062(7)
    C15 0.0220(9) 0.0125(8) 0.0147(8) 0.0006(7) -0.0056(7) -0.0050(6)
    C16 0.0197(9) 0.0140(8) 0.0149(8) 0.0007(7) -0.0054(7) -0.0054(7)
    C17 0.0175(8) 0.0167(8) 0.0157(8) -0.0025(7) -0.0034(7) -0.0062(7)
    C18 0.0203(9) 0.0175(8) 0.0224(9) -0.0001(7) -0.0043(8) -0.0112(7)
    C19 0.0170(9) 0.0250(10) 0.0250(10) 0.0032(8) -0.0043(8) -0.0139(8)
    C20 0.0175(9) 0.0264(10) 0.0303(11) -0.0014(8) -0.0073(8) -0.0130(8)
    C21 0.0225(9) 0.0188(9) 0.0256(10) -0.0018(7) -0.0081(8) -0.0105(8)
    C22 0.0168(8) 0.0176(8) 0.0232(9) -0.0028(7) -0.0037(7) -0.0102(7)
    C23 0.0197(9) 0.0175(9) 0.0235(10) -0.0011(7) -0.0064(8) -0.0102(7)
    C24 0.0266(10) 0.0251(10) 0.0265(10) 0.0004(8) -0.0112(9) -0.0143(8)
    C25 0.0314(11) 0.0294(10) 0.0245(10) -0.0015(9) -0.0125(9) -0.0110(9)
    C26 0.0333(11) 0.0213(9) 0.0319(11) -0.0007(8) -0.0184(10) -0.0063(8)
    C27 0.0240(10) 0.0176(9) 0.0314(11) 0.0005(7) -0.0112(9) -0.0105(8)
    C28 0.0228(9) 0.0169(9) 0.0262(10) -0.0030(7) -0.0079(8) -0.0113(8)
_geom_special_details
;
All e.s.d.'s (except the e.s.d. in the dihedral angle between two l.s. planes)
are estimated using the full covariance matrix. The cell e.s.d.'s are taken
into account individually in the estimation of e.s.d.'s in distances, angles
and torsion angles; correlations between e.s.d.'s in cell parameters are only
used when they are defined by crystal symmetry. An approximate (isotropic)
treatment of cell e.s.d.'s is used for estimating e.s.d.'s involving l.s.
planes.
;
loop_
    _geom_bond_atom_site_label_1
    _geom_bond_atom_site_label_2
    _geom_bond_site_symmetry_2
    _geom_bond_distance
    _geom_bond_publ_flag
    K O7 1_565 2.6586(16) ?
    K O3 1_565 2.6806(14) ?
    K O1 . 2.7436(15) ?
    K O5 . 2.7960(15) ?
    K O2 2_566 2.8086(14) ?
    K O6 2_566 3.0661(15) ?
    K S1 2_566 3.1733(7) ?
    K S3 2_566 3.5499(8) ?
    S1 C3 . 1.7893(19) ?
    S1 S2 . 2.0465(7) ?
    S1 K 2_566 3.1733(7) ?
    S2 C8 . 1.7899(19) ?
    S3 C17 . 1.7910(19) ?
    S3 S4 . 2.0423(7) ?
    S3 K 2_566 3.5499(8) ?
    S4 C22 . 1.794(2) ?
    O1 C1 . 1.251(2) ?
    O2 C1 . 1.273(2) ?
    O2 K 2_566 2.8086(14) ?
    O3 C14 . 1.215(2) ?
    O3 K 1_545 2.6806(14) ?
    O4 C14 . 1.328(2) ?
    O4 H1O . 0.8400 ?
    O5 C15 . 1.234(2) ?
    O6 C15 . 1.299(2) ?
    O6 K 2_566 3.0661(15) ?
    O6 H2O . 0.8401 ?
    O7 C28 . 1.216(3) ?
    O7 K 1_545 2.6586(16) ?
    O8 C28 . 1.326(2) ?
    O8 H3O . 0.8400 ?
    C1 C2 . 1.498(2) ?
    C2 C7 . 1.393(3) ?
    C2 C3 . 1.402(2) ?
    C3 C4 . 1.399(3) ?
    C4 C5 . 1.386(3) ?
    C4 H4 . 0.9500 ?
    C5 C6 . 1.389(3) ?
    C5 H5 . 0.9500 ?
    C6 C7 . 1.381(3) ?
    C6 H6 . 0.9500 ?
    C7 H7 . 0.9500 ?
    C8 C13 . 1.399(2) ?
    C8 C9 . 1.415(2) ?
    C9 C10 . 1.396(3) ?
    C9 C14 . 1.477(2) ?
    C10 C11 . 1.382(3) ?
    C10 H10 . 0.9500 ?
    C11 C12 . 1.384(3) ?
    C11 H11 . 0.9500 ?
    C12 C13 . 1.381(3) ?
    C12 H12 . 0.9500 ?
    C13 H13 . 0.9500 ?
    C15 C16 . 1.489(2) ?
    C16 C21 . 1.399(3) ?
    C16 C17 . 1.412(2) ?
    C17 C18 . 1.392(3) ?
    C18 C19 . 1.387(3) ?
    C18 H18 . 0.9500 ?
    C19 C20 . 1.389(3) ?
    C19 H19 . 0.9500 ?
    C20 C21 . 1.374(3) ?
    C20 H20 . 0.9500 ?
    C21 H21 . 0.9500 ?
    C22 C27 . 1.396(3) ?
    C22 C23 . 1.410(3) ?
    C23 C24 . 1.397(3) ?
    C23 C28 . 1.480(3) ?
    C24 C25 . 1.384(3) ?
    C24 H24 . 0.9500 ?
    C25 C26 . 1.385(3) ?
    C25 H25 . 0.9500 ?
    C26 C27 . 1.383(3) ?
    C26 H26 . 0.9500 ?
    C27 H27 . 0.9500 ?
loop_
    _geom_angle_atom_site_label_1
    _geom_angle_atom_site_label_2
    _geom_angle_atom_site_label_3
    _geom_angle_site_symmetry_1
    _geom_angle_site_symmetry_3
    _geom_angle
    _geom_angle_publ_flag
    O7 K O3 1_565 1_565 96.77(5) ?
    O7 K O1 1_565 . 129.86(5) ?
    O3 K O1 1_565 . 71.45(4) ?
    O7 K O5 1_565 . 71.64(5) ?
    O3 K O5 1_565 . 131.40(5) ?
    O1 K O5 . . 80.67(4) ?
    O7 K O2 1_565 2_566 102.50(5) ?
    O3 K O2 1_565 2_566 156.62(4) ?
    O1 K O2 . 2_566 104.90(4) ?
    O5 K O2 . 2_566 68.35(4) ?
    O7 K O6 1_565 2_566 165.18(5) ?
    O3 K O6 1_565 2_566 91.66(4) ?
    O1 K O6 . 2_566 64.50(4) ?
    O5 K O6 . 2_566 111.36(4) ?
    O2 K O6 2_566 2_566 66.83(4) ?
    O7 K S1 1_565 2_566 76.34(4) ?
    O3 K S1 1_565 2_566 119.10(3) ?
    O1 K S1 . 2_566 152.42(3) ?
    O5 K S1 . 2_566 104.08(4) ?
    O2 K S1 2_566 2_566 54.55(3) ?
    O6 K S1 2_566 2_566 88.92(3) ?
    O7 K C1 1_565 . 132.30(5) ?
    O3 K C1 1_565 . 91.89(4) ?
    O1 K C1 . . 20.67(4) ?
    O5 K C1 . . 67.73(4) ?
    O2 K C1 2_566 . 84.91(4) ?
    O6 K C1 2_566 . 59.17(4) ?
    S1 K C1 2_566 . 137.02(4) ?
    O7 K S3 1_565 2_566 126.93(4) ?
    O3 K S3 1_565 2_566 63.62(3) ?
    O1 K S3 . 2_566 92.08(3) ?
    O5 K S3 . 2_566 158.01(3) ?
    O2 K S3 2_566 2_566 93.93(3) ?
    O6 K S3 2_566 2_566 47.48(3) ?
    S1 K S3 2_566 2_566 73.298(18) ?
    C1 K S3 . 2_566 98.84(4) ?
    C3 S1 S2 . . 106.32(6) ?
    C3 S1 K . 2_566 117.10(6) ?
    S2 S1 K . 2_566 117.18(2) ?
    C8 S2 S1 . . 103.19(6) ?
    C17 S3 S4 . . 105.25(6) ?
    C17 S3 K . 2_566 122.79(6) ?
    S4 S3 K . 2_566 115.73(3) ?
    C22 S4 S3 . . 104.75(7) ?
    C1 O1 K . . 108.58(11) ?
    C1 O2 K . 2_566 150.37(12) ?
    C14 O3 K . 1_545 129.98(12) ?
    C14 O4 H1O . . 106.2 ?
    C15 O5 K . . 128.86(13) ?
    C15 O6 K . 2_566 143.84(11) ?
    C15 O6 H2O . . 109.1 ?
    K O6 H2O 2_566 . 80.5(18) ?
    C28 O7 K . 1_545 138.62(13) ?
    C28 O8 H3O . . 108.8 ?
    O1 C1 O2 . . 123.42(17) ?
    O1 C1 C2 . . 118.14(17) ?
    O2 C1 C2 . . 118.43(15) ?
    O1 C1 K . . 50.75(9) ?
    O2 C1 K . . 89.28(10) ?
    C2 C1 K . . 132.00(11) ?
    C7 C2 C3 . . 119.20(17) ?
    C7 C2 C1 . . 116.45(16) ?
    C3 C2 C1 . . 124.35(16) ?
    C4 C3 C2 . . 118.82(17) ?
    C4 C3 S1 . . 121.17(14) ?
    C2 C3 S1 . . 120.00(14) ?
    C5 C4 C3 . . 120.82(18) ?
    C5 C4 H4 . . 119.6 ?
    C3 C4 H4 . . 119.6 ?
    C4 C5 C6 . . 120.47(19) ?
    C4 C5 H5 . . 119.8 ?
    C6 C5 H5 . . 119.8 ?
    C7 C6 C5 . . 118.79(19) ?
    C7 C6 H6 . . 120.6 ?
    C5 C6 H6 . . 120.6 ?
    C6 C7 C2 . . 121.89(17) ?
    C6 C7 H7 . . 119.1 ?
    C2 C7 H7 . . 119.1 ?
    C13 C8 C9 . . 118.12(17) ?
    C13 C8 S2 . . 121.69(14) ?
    C9 C8 S2 . . 120.13(14) ?
    C10 C9 C8 . . 119.83(17) ?
    C10 C9 C14 . . 119.97(16) ?
    C8 C9 C14 . . 120.16(16) ?
    C11 C10 C9 . . 120.93(18) ?
    C11 C10 H10 . . 119.5 ?
    C9 C10 H10 . . 119.5 ?
    C10 C11 C12 . . 119.14(18) ?
    C10 C11 H11 . . 120.4 ?
    C12 C11 H11 . . 120.4 ?
    C13 C12 C11 . . 121.05(18) ?
    C13 C12 H12 . . 119.5 ?
    C11 C12 H12 . . 119.5 ?
    C12 C13 C8 . . 120.76(18) ?
    C12 C13 H13 . . 119.6 ?
    C8 C13 H13 . . 119.6 ?
    O3 C14 O4 . . 122.96(17) ?
    O3 C14 C9 . . 122.95(16) ?
    O4 C14 C9 . . 114.07(16) ?
    O5 C15 O6 . . 122.01(17) ?
    O5 C15 C16 . . 121.54(17) ?
    O6 C15 C16 . . 116.45(15) ?
    C21 C16 C17 . . 119.09(17) ?
    C21 C16 C15 . . 116.14(16) ?
    C17 C16 C15 . . 124.77(17) ?
    C18 C17 C16 . . 118.50(17) ?
    C18 C17 S3 . . 120.19(14) ?
    C16 C17 S3 . . 121.29(14) ?
    C19 C18 C17 . . 121.31(17) ?
    C19 C18 H18 . . 119.3 ?
    C17 C18 H18 . . 119.3 ?
    C18 C19 C20 . . 120.18(18) ?
    C18 C19 H19 . . 119.9 ?
    C20 C19 H19 . . 119.9 ?
    C21 C20 C19 . . 119.20(19) ?
    C21 C20 H20 . . 120.4 ?
    C19 C20 H20 . . 120.4 ?
    C20 C21 C16 . . 121.71(18) ?
    C20 C21 H21 . . 119.1 ?
    C16 C21 H21 . . 119.1 ?
    C27 C22 C23 . . 118.46(18) ?
    C27 C22 S4 . . 121.72(15) ?
    C23 C22 S4 . . 119.78(15) ?
    C24 C23 C22 . . 119.70(18) ?
    C24 C23 C28 . . 119.61(17) ?
    C22 C23 C28 . . 120.65(18) ?
    C25 C24 C23 . . 121.10(19) ?
    C25 C24 H24 . . 119.5 ?
    C23 C24 H24 . . 119.5 ?
    C24 C25 C26 . . 118.9(2) ?
    C24 C25 H25 . . 120.5 ?
    C26 C25 H25 . . 120.5 ?
    C27 C26 C25 . . 121.0(2) ?
    C27 C26 H26 . . 119.5 ?
    C25 C26 H26 . . 119.5 ?
    C26 C27 C22 . . 120.77(19) ?
    C26 C27 H27 . . 119.6 ?
    C22 C27 H27 . . 119.6 ?
    O7 C28 O8 . . 123.05(18) ?
    O7 C28 C23 . . 122.69(18) ?
    O8 C28 C23 . . 114.24(17) ?
loop_
    _geom_torsion_atom_site_label_1
    _geom_torsion_atom_site_label_2
    _geom_torsion_atom_site_label_3
    _geom_torsion_atom_site_label_4
    _geom_torsion_site_symmetry_1
    _geom_torsion_site_symmetry_2
    _geom_torsion_site_symmetry_3
    _geom_torsion_site_symmetry_4
    _geom_torsion
    _geom_torsion_publ_flag
    C3 S1 S2 C8 . . . . 99.20(9) ?
    K S1 S2 C8 2_566 . . . -127.65(6) ?
    C17 S3 S4 C22 . . . . -80.05(9) ?
    K S3 S4 C22 2_566 . . . 140.98(7) ?
    O7 K O1 C1 1_565 . . . -105.72(13) ?
    O3 K O1 C1 1_565 . . . 171.05(13) ?
    O5 K O1 C1 . . . . -49.30(12) ?
    O2 K O1 C1 2_566 . . . 15.19(13) ?
    O6 K O1 C1 2_566 . . . 69.87(12) ?
    S1 K O1 C1 2_566 . . . 53.30(16) ?
    S3 K O1 C1 2_566 . . . 109.82(12) ?
    O7 K O5 C15 1_565 . . . -153.39(17) ?
    O3 K O5 C15 1_565 . . . 123.90(16) ?
    O1 K O5 C15 . . . . 68.98(16) ?
    O2 K O5 C15 2_566 . . . -41.24(16) ?
    O6 K O5 C15 2_566 . . . 11.17(17) ?
    S1 K O5 C15 2_566 . . . -83.26(16) ?
    C1 K O5 C15 . . . . 52.17(16) ?
    S3 K O5 C15 2_566 . . . -3.0(2) ?
    K O1 C1 O2 . . . . -56.0(2) ?
    K O1 C1 C2 . . . . 122.87(14) ?
    K O2 C1 O1 2_566 . . . 141.59(18) ?
    K O2 C1 C2 2_566 . . . -37.3(3) ?
    K O2 C1 K 2_566 . . . 101.6(2) ?
    O7 K C1 O1 1_565 . . . 92.45(13) ?
    O3 K C1 O1 1_565 . . . -8.48(12) ?
    O5 K C1 O1 . . . . 126.07(13) ?
    O2 K C1 O1 2_566 . . . -165.27(12) ?
    O6 K C1 O1 2_566 . . . -99.29(13) ?
    S1 K C1 O1 2_566 . . . -147.01(11) ?
    S3 K C1 O1 2_566 . . . -72.07(12) ?
    O7 K C1 O2 1_565 . . . -131.37(10) ?
    O3 K C1 O2 1_565 . . . 127.70(10) ?
    O1 K C1 O2 . . . . 136.18(18) ?
    O5 K C1 O2 . . . . -97.75(11) ?
    O2 K C1 O2 2_566 . . . -29.09(12) ?
    O6 K C1 O2 2_566 . . . 36.89(9) ?
    S1 K C1 O2 2_566 . . . -10.83(13) ?
    S3 K C1 O2 2_566 . . . 64.11(10) ?
    O7 K C1 C2 1_565 . . . -2.37(18) ?
    O3 K C1 C2 1_565 . . . -103.30(15) ?
    O1 K C1 C2 . . . . -94.8(2) ?
    O5 K C1 C2 . . . . 31.25(15) ?
    O2 K C1 C2 2_566 . . . 99.91(15) ?
    O6 K C1 C2 2_566 . . . 165.89(17) ?
    S1 K C1 C2 2_566 . . . 118.17(15) ?
    S3 K C1 C2 2_566 . . . -166.89(15) ?
    O1 C1 C2 C7 . . . . -19.6(2) ?
    O2 C1 C2 C7 . . . . 159.39(17) ?
    K C1 C2 C7 . . . . 41.5(2) ?
    O1 C1 C2 C3 . . . . 160.18(18) ?
    O2 C1 C2 C3 . . . . -20.8(3) ?
    K C1 C2 C3 . . . . -138.76(15) ?
    C7 C2 C3 C4 . . . . 0.6(3) ?
    C1 C2 C3 C4 . . . . -179.18(18) ?
    C7 C2 C3 S1 . . . . -179.68(14) ?
    C1 C2 C3 S1 . . . . 0.6(3) ?
    S2 S1 C3 C4 . . . . 0.94(18) ?
    K S1 C3 C4 2_566 . . . -132.26(15) ?
    S2 S1 C3 C2 . . . . -178.79(13) ?
    K S1 C3 C2 2_566 . . . 48.01(17) ?
    C2 C3 C4 C5 . . . . -0.8(3) ?
    S1 C3 C4 C5 . . . . 179.44(17) ?
    C3 C4 C5 C6 . . . . 0.6(4) ?
    C4 C5 C6 C7 . . . . -0.1(4) ?
    C5 C6 C7 C2 . . . . -0.1(3) ?
    C3 C2 C7 C6 . . . . -0.1(3) ?
    C1 C2 C7 C6 . . . . 179.66(18) ?
    S1 S2 C8 C13 . . . . -14.36(17) ?
    S1 S2 C8 C9 . . . . 162.90(14) ?
    C13 C8 C9 C10 . . . . 4.5(3) ?
    S2 C8 C9 C10 . . . . -172.87(14) ?
    C13 C8 C9 C14 . . . . -173.11(17) ?
    S2 C8 C9 C14 . . . . 9.5(2) ?
    C8 C9 C10 C11 . . . . -1.9(3) ?
    C14 C9 C10 C11 . . . . 175.66(17) ?
    C9 C10 C11 C12 . . . . -1.7(3) ?
    C10 C11 C12 C13 . . . . 2.8(3) ?
    C11 C12 C13 C8 . . . . -0.2(3) ?
    C9 C8 C13 C12 . . . . -3.5(3) ?
    S2 C8 C13 C12 . . . . 173.84(15) ?
    K O3 C14 O4 1_545 . . . 29.1(3) ?
    K O3 C14 C9 1_545 . . . -152.68(13) ?
    C10 C9 C14 O3 . . . . -179.17(18) ?
    C8 C9 C14 O3 . . . . -1.6(3) ?
    C10 C9 C14 O4 . . . . -0.8(2) ?
    C8 C9 C14 O4 . . . . 176.81(17) ?
    K O5 C15 O6 . . . . 30.2(3) ?
    K O5 C15 C16 . . . . -149.79(13) ?
    K O6 C15 O5 2_566 . . . -96.3(2) ?
    K O6 C15 C16 2_566 . . . 83.7(2) ?
    O5 C15 C16 C21 . . . . -4.0(3) ?
    O6 C15 C16 C21 . . . . 176.03(17) ?
    O5 C15 C16 C17 . . . . 175.73(18) ?
    O6 C15 C16 C17 . . . . -4.2(3) ?
    C21 C16 C17 C18 . . . . 0.1(3) ?
    C15 C16 C17 C18 . . . . -179.68(17) ?
    C21 C16 C17 S3 . . . . -178.20(14) ?
    C15 C16 C17 S3 . . . . 2.1(3) ?
    S4 S3 C17 C18 . . . . 11.76(17) ?
    K S3 C17 C18 2_566 . . . 147.07(13) ?
    S4 S3 C17 C16 . . . . -170.00(14) ?
    K S3 C17 C16 2_566 . . . -34.69(18) ?
    C16 C17 C18 C19 . . . . -0.1(3) ?
    S3 C17 C18 C19 . . . . 178.21(16) ?
    C17 C18 C19 C20 . . . . -0.3(3) ?
    C18 C19 C20 C21 . . . . 0.6(3) ?
    C19 C20 C21 C16 . . . . -0.6(3) ?
    C17 C16 C21 C20 . . . . 0.3(3) ?
    C15 C16 C21 C20 . . . . -179.95(18) ?
    S3 S4 C22 C27 . . . . -3.69(18) ?
    S3 S4 C22 C23 . . . . 173.96(14) ?
    C27 C22 C23 C24 . . . . 1.9(3) ?
    S4 C22 C23 C24 . . . . -175.88(15) ?
    C27 C22 C23 C28 . . . . -175.62(18) ?
    S4 C22 C23 C28 . . . . 6.6(3) ?
    C22 C23 C24 C25 . . . . -1.3(3) ?
    C28 C23 C24 C25 . . . . 176.20(19) ?
    C23 C24 C25 C26 . . . . -0.7(3) ?
    C24 C25 C26 C27 . . . . 2.1(3) ?
    C25 C26 C27 C22 . . . . -1.5(3) ?
    C23 C22 C27 C26 . . . . -0.5(3) ?
    S4 C22 C27 C26 . . . . 177.21(16) ?
    K O7 C28 O8 1_545 . . . -32.8(3) ?
    K O7 C28 C23 1_545 . . . 145.73(16) ?
    C24 C23 C28 O7 . . . . -171.4(2) ?
    C22 C23 C28 O7 . . . . 6.1(3) ?
    C24 C23 C28 O8 . . . . 7.2(3) ?
    C22 C23 C28 O8 . . . . -175.31(18) ?
loop_
    _geom_hbond_atom_site_label_D
    _geom_hbond_atom_site_label_H
    _geom_hbond_atom_site_label_A
    _geom_hbond_site_symmetry_A
    _geom_hbond_distance_DH
    _geom_hbond_distance_HA
    _geom_hbond_distance_DA
    _geom_hbond_angle_DHA
    O4 H1o O1 1_545 0.84 1.80 2.631(2) 169
    O6 H2o O2 2_566 0.84 1.68 2.515(2) 177
    O8 H3o O5 1_545 0.84 1.88 2.704(2) 167
