# Supplementary material for: Potassium 2-[(2-carboxy­phen­yl)disulfan­yl]benzoate–2,2′-disulfanediyl­dibenzoic acid (1/1)
Source: Acta Crystallogr Sect E Struct Rep Online. 2009 Nov 25;65(Pt 12):o3202. doi: 10.1107/S1600536809049824 (PMC2971994; doi:10.1107/S1600536809049824)
Supplement: Supplementary file 2 [file e-65-o3202-Isup2.hkl]

# 
# h,k,l, Fc-squared, Fo-squared, sigma(Fo-squared) and status flag 
# 
data_I
_shelx_title '  cd0066a' 
_shelx_refln_list_code          4 
_shelx_F_calc_maximum      175.92 
_exptl_crystal_F_000       668.00 
_reflns_d_resolution_high  0.7696 
 
loop_ 
 _symmetry_equiv_pos_as_xyz 
 'x, y, z' 
 '-x, -y, -z' 
 
_cell_length_a    11.1128 
_cell_length_b    12.1225 
_cell_length_c    12.5344 
_cell_angle_alpha  65.501 
_cell_angle_beta   64.216 
_cell_angle_gamma  80.144 
 
_shelx_F_squared_multiplier     1.000 
 
loop_ 
 _refln_index_h 
 _refln_index_k 
 _refln_index_l 
 _refln_F_squared_calc 
 _refln_F_squared_meas 
 _refln_F_squared_sigma 
 _refln_observed_status 
   2   0   0     5023.33     5080.83     45.14 o 
   3   0   0     5614.21     5521.00     49.86 o 
   4   0   0     9610.94     9643.68     85.57 o 
   5   0   0     3842.34     4417.76    120.57 o 
   6   0   0      375.26      393.95     18.33 o 
   7   0   0        1.07        5.10      2.94 o 
   8   0   0      927.78      967.51     41.09 o 
   9   0   0       19.99       18.37      3.90 o 
  10   0   0      188.11      203.36     16.04 o 
  11   0   0       60.69       60.54      5.44 o 
  12   0   0       11.14       12.65      5.10 o 
  13   0   0      281.22      255.10     21.52 o 
 -12   1   0        7.03        7.05      5.28 o 
 -11   1   0       34.84       31.51      9.43 o 
 -10   1   0       64.10       64.39      9.85 o 
  -9   1   0      115.00      112.06     12.25 o 
  -8   1   0      805.41      770.98     25.92 o 
  -7   1   0     1318.77     1347.30     32.75 o 
  -6   1   0     1452.46     1491.74     16.81 o 
  -5   1   0       30.18       46.21      5.32 o 
  -4   1   0     2199.23     2141.49     23.02 o 
  -3   1   0     5609.65     5426.39     48.86 o 
  -2   1   0    14065.26    17024.76   1139.17 o 
  -1   1   0     1533.43     1383.51     19.95 o 
   1   1   0      462.21      456.40     12.56 o 
   2   1   0      477.34      573.74     13.85 o 
   3   1   0     7300.93     7980.12     70.69 o 
   4   1   0      418.90      375.98     12.02 o 
   5   1   0        1.48        6.67      2.30 o 
   6   1   0      511.64      547.58     15.85 o 
   7   1   0      692.57      774.69     22.48 o 
   8   1   0        1.16        4.25      4.17 o 
   9   1   0      478.24      519.40     20.47 o 
  10   1   0       66.27       64.46      3.99 o 
  11   1   0      153.48      161.75     15.92 o 
  12   1   0      684.41      754.89     30.16 o 
 -12   2   0        5.91        3.82      1.57 o 
 -11   2   0       38.73       35.09      2.89 o 
 -10   2   0       41.65       46.75      4.10 o 
  -9   2   0       83.25       82.23      8.12 o 
  -8   2   0       75.77       80.75      7.07 o 
  -7   2   0      996.11      952.87     33.85 o 
  -6   2   0      132.96      158.36     14.66 o 
  -5   2   0     2285.69     2466.01     30.18 o 
  -4   2   0        0.19        4.38      1.78 o 
  -3   2   0       28.39       46.54      4.78 o 
  -2   2   0       69.81      121.63     11.90 o 
  -1   2   0      325.35      292.76      6.66 o 
   0   2   0     3153.10     3233.72     16.58 o 
   1   2   0      818.89      793.00     12.02 o 
   2   2   0     1533.16     1537.10     23.05 o 
   3   2   0      549.00      451.82     13.14 o 
   4   2   0        0.78       -0.38      2.04 o 
   5   2   0        0.82        1.63      2.04 o 
   6   2   0      365.15      382.76     11.80 o 
   7   2   0     3143.77     3252.61     54.85 o 
   8   2   0     1669.31     1701.17     91.10 o 
   9   2   0      165.67      198.05      9.93 o 
  10   2   0      492.93      523.41     33.01 o 
  11   2   0     2265.30     2719.74    243.54 o 
  12   2   0      188.67      160.39     11.35 o 
 -12   3   0       17.76        9.78      2.98 o 
 -11   3   0       28.13       23.30      2.32 o 
 -10   3   0        3.61        4.00      1.59 o 
  -9   3   0      129.97      137.52     10.80 o 
  -8   3   0     3015.07     3194.98     66.74 o 
  -7   3   0       80.05       67.95      8.41 o 
  -6   3   0     1117.11     1069.51     22.47 o 
  -5   3   0      189.47      254.81     21.05 o 
  -4   3   0       10.15        8.03      2.12 o 
  -3   3   0     3296.71     3527.43     34.31 o 
  -2   3   0     1725.25     1836.40     21.36 o 
  -1   3   0      387.22      353.88      7.94 o 
   0   3   0       16.26       18.01      1.17 o 
   1   3   0      692.16      674.73     12.07 o 
   2   3   0       21.54       16.46      2.17 o 
   3   3   0     1980.16     2112.77     16.26 o 
   4   3   0      494.24      528.95     23.94 o 
   5   3   0        2.04        3.35      1.36 o 
   6   3   0      229.22      246.83     19.43 o 
   7   3   0      784.09      741.85     31.34 o 
   8   3   0        1.89        5.93      5.54 o 
   9   3   0      108.16      124.19     11.59 o 
  10   3   0      437.89      484.74     42.83 o 
  11   3   0      161.64      172.66     14.11 o 
  12   3   0      148.32      156.34     15.73 o 
 -12   4   0       97.86       95.07      7.33 o 
 -11   4   0        4.99        8.79      2.17 o 
 -10   4   0      311.77      305.32     18.81 o 
  -9   4   0      530.11      520.91     21.50 o 
  -8   4   0      347.75      329.25     14.32 o 
  -7   4   0     1837.19     1706.13     44.17 o 
  -6   4   0     7074.11     6717.91     93.75 o 
  -5   4   0       18.56       11.77      2.27 o 
  -4   4   0      634.93      519.18     17.89 o 
  -3   4   0    11243.89    11678.22    102.91 o 
  -1   4   0       24.22       24.02      1.83 o 
   0   4   0        0.22        0.72      0.34 o 
   1   4   0      326.09      313.49      5.64 o 
   3   4   0      173.84      165.56      8.90 o 
   4   4   0        4.97        6.19      2.54 o 
   5   4   0      284.40      317.59     19.08 o 
   6   4   0      217.34      247.87     19.36 o 
   7   4   0       67.30       65.62     14.59 o 
   8   4   0      149.94      176.95     17.59 o 
   9   4   0       84.88      101.74      7.81 o 
  10   4   0       29.10       32.47      5.57 o 
  11   4   0      165.51      173.03     14.25 o 
  12   4   0      121.27      102.02      8.65 o 
 -12   5   0      155.62      161.91     18.71 o 
 -11   5   0      206.98      182.59     14.13 o 
 -10   5   0     1556.23     1579.95     43.42 o 
  -9   5   0     1362.09     1354.42     36.06 o 
  -8   5   0        8.95        5.23      3.15 o 
  -7   5   0     2067.83     1990.61     56.33 o 
  -6   5   0     1001.24     1015.50     38.67 o 
  -5   5   0      551.49      570.49     23.80 o 
  -4   5   0      106.10      110.68     10.11 o 
  -3   5   0      127.55      140.14     15.80 o 
  -2   5   0      460.49      475.67     26.11 o 
  -1   5   0     2455.75     2448.15     15.42 o 
   0   5   0     5843.83     6033.96     31.07 o 
   1   5   0      735.97      716.92     13.22 o 
   2   5   0     3694.74     3879.18     74.78 o 
   3   5   0     6371.09     6792.53     78.93 o 
   4   5   0       71.43       94.79     10.19 o 
   5   5   0        8.72       28.05      6.27 o 
   6   5   0        0.25        7.51      3.37 o 
   7   5   0       64.22       77.44     10.30 o 
   8   5   0      201.49      189.18     15.13 o 
   9   5   0      403.29      426.20     43.50 o 
  10   5   0       81.69       88.83      7.80 o 
  11   5   0        3.26       14.58      2.72 o 
  12   5   0        0.09        5.47      2.82 o 
 -11   6   0       24.17       19.66      2.50 o 
 -10   6   0        5.76        4.83      1.61 o 
  -9   6   0       59.00       50.11      4.77 o 
  -8   6   0      231.05      202.68      9.62 o 
  -7   6   0      352.60      406.33     27.50 o 
  -6   6   0        3.36        4.16      2.13 o 
  -5   6   0       82.28       94.48     10.92 o 
  -4   6   0      550.10      594.12     27.94 o 
  -3   6   0      999.26      959.64     31.63 o 
  -2   6   0      285.02      283.89     12.58 o 
  -1   6   0      729.80      722.19     13.40 o 
   0   6   0       36.10       51.41      3.62 o 
   1   6   0       11.29        0.61      0.46 o 
   2   6   0     1437.73     1308.68     32.25 o 
   3   6   0      397.78      401.17     12.75 o 
   4   6   0     4422.53     4483.33    121.54 o 
   5   6   0     2251.72     2427.10     84.76 o 
   6   6   0        0.22        7.93      1.74 o 
   7   6   0      252.80      278.06     27.07 o 
   8   6   0      453.35      432.91     21.28 o 
   9   6   0      207.34      212.59     21.40 o 
  10   6   0       14.19        4.28      3.36 o 
  11   6   0        7.73       13.38      6.44 o 
 -11   7   0      203.07      162.59     45.09 o 
 -10   7   0      124.73      113.53     31.84 o 
  -9   7   0      346.54      294.73     38.45 o 
  -8   7   0       71.28       69.68      9.14 o 
  -7   7   0       11.70       10.73      3.16 o 
  -6   7   0      547.90      645.78     38.57 o 
  -5   7   0      520.84      566.68     33.03 o 
  -4   7   0      463.75      405.40     32.58 o 
  -3   7   0     1246.58     1178.20     44.15 o 
  -2   7   0      592.98      480.92     19.07 o 
  -1   7   0      242.44      285.15     11.06 o 
   0   7   0     3053.14     3073.16     40.95 o 
   1   7   0     2891.70     2800.42     20.28 o 
   2   7   0     1132.71     1180.26     41.92 o 
   3   7   0       47.76       59.46      5.69 o 
   4   7   0     5434.15     5431.42     71.75 o 
   5   7   0      133.06      160.08     13.75 o 
   6   7   0        5.10        1.53      2.02 o 
   7   7   0       85.65       93.89     13.03 o 
   8   7   0        2.13       11.26      2.65 o 
   9   7   0       33.06       47.32      5.11 o 
  10   7   0      204.18      230.86     18.52 o 
  11   7   0      212.68      213.20     23.61 o 
 -10   8   0       98.43       93.58     11.20 o 
  -9   8   0      248.61      218.41     52.01 o 
  -8   8   0        8.21        3.76      4.37 o 
  -7   8   0      622.91      641.82     25.84 o 
  -6   8   0        8.41        8.05      3.40 o 
  -5   8   0       70.55       61.97      9.38 o 
  -4   8   0      199.47      220.35     18.54 o 
  -3   8   0      421.30      461.00     36.92 o 
  -2   8   0     2338.83     2280.01     54.48 o 
  -1   8   0       82.51       72.29      5.84 o 
   0   8   0      590.54      503.44     12.01 o 
   1   8   0     1206.83     1215.81     76.13 o 
   2   8   0       77.29       89.36     10.72 o 
   3   8   0      651.21      640.30     23.93 o 
   4   8   0      610.05      630.83     34.47 o 
   5   8   0      258.01      237.94     19.47 o 
   6   8   0       12.87       20.87      3.61 o 
   7   8   0       38.33       44.24      5.23 o 
   8   8   0       77.39       89.76     12.82 o 
   9   8   0       22.35       33.70      6.94 o 
  10   8   0       20.97       23.30      3.87 o 
 -10   9   0       25.50       15.21      4.60 o 
  -9   9   0        4.32        5.79      1.71 o 
  -8   9   0      105.26      128.03     12.57 o 
  -7   9   0      291.46      314.89     28.68 o 
  -6   9   0      868.00      820.78     22.31 o 
  -5   9   0        1.42       -1.04      2.64 o 
  -4   9   0     1887.96     2007.89     59.29 o 
  -3   9   0     2003.58     2059.20     60.07 o 
  -2   9   0       85.95       75.70      7.60 o 
  -1   9   0      106.02       95.53      7.94 o 
   0   9   0      273.04      293.04     12.28 o 
   1   9   0      876.02      889.90     22.26 o 
   2   9   0      139.62      146.50     13.35 o 
   3   9   0      578.26      603.27     14.39 o 
   4   9   0       16.28       22.06      4.23 o 
   5   9   0       95.21      103.41     10.33 o 
   6   9   0       12.11       10.66      4.82 o 
   7   9   0      246.20      249.39     19.58 o 
   8   9   0      640.21      623.91     33.68 o 
   9   9   0      677.32      724.14     45.89 o 
  10   9   0        4.31        7.28      3.57 o 
  -9  10   0        2.73        4.51      2.91 o 
  -8  10   0      226.03      261.92     23.81 o 
  -7  10   0      366.46      423.04     51.05 o 
  -6  10   0       23.78       25.03      4.38 o 
  -5  10   0      180.15      188.59     17.18 o 
  -4  10   0     2903.45     3045.05     66.92 o 
  -3  10   0     1790.84     1815.00     30.99 o 
  -2  10   0     1151.23     1187.84     19.71 o 
  -1  10   0      102.11       83.99      7.16 o 
   0  10   0      163.64      161.26      8.44 o 
   1  10   0      302.19      305.57      6.83 o 
   2  10   0      301.97      263.52      7.67 o 
   3  10   0       73.06       64.93      7.32 o 
   4  10   0        3.57        7.98      2.40 o 
   5  10   0       41.27       47.22      4.92 o 
   6  10   0       90.27       99.47      9.73 o 
   7  10   0        5.07        7.82      2.51 o 
   8  10   0       41.04       40.30      7.64 o 
   9  10   0        7.00        5.67      4.11 o 
  -8  11   0      302.40      367.39     31.63 o 
  -7  11   0        2.11        4.04      1.71 o 
  -6  11   0     1019.17     1136.88     54.01 o 
  -5  11   0     1366.06     1496.25     56.79 o 
  -4  11   0        6.48       10.38      1.87 o 
  -3  11   0       14.49        9.94      2.26 o 
  -2  11   0       44.70       38.97     12.51 o 
  -1  11   0      458.28      425.71     15.07 o 
   0  11   0      436.58      404.23     14.21 o 
   1  11   0       24.49       19.97      2.03 o 
   2  11   0        9.86        6.87      2.22 o 
   3  11   0      155.77      150.74     12.81 o 
   4  11   0      749.93      784.09     40.15 o 
   5  11   0      311.01      299.13     13.90 o 
   6  11   0        0.06        3.41      4.59 o 
   7  11   0      688.59      653.13     22.25 o 
   8  11   0      606.82      549.25     15.32 o 
  -7  12   0       28.04       29.86      8.35 o 
  -6  12   0      453.04      527.48     38.37 o 
  -5  12   0      557.46      638.05     22.70 o 
  -4  12   0        6.52        3.36      2.36 o 
  -3  12   0       77.04       91.13     10.97 o 
  -2  12   0       51.94       45.55      4.30 o 
  -1  12   0       63.25       66.88      8.74 o 
   0  12   0       78.73       75.18      6.87 o 
   1  12   0      253.27      273.87     14.23 o 
   2  12   0        0.11        2.77      3.26 o 
   3  12   0      641.41      625.38     23.74 o 
   4  12   0      118.30      130.90     12.83 o 
   5  12   0       85.77       78.06      7.64 o 
   6  12   0       52.61       54.33      7.83 o 
  -5  13   0      155.68      164.13     17.40 o 
  -4  13   0      160.70      143.12     15.59 o 
  -3  13   0        1.48        5.38      1.44 o 
  -2  13   0      371.88      376.07     27.44 o 
  -1  13   0        0.25        8.44      2.25 o 
   0  13   0      114.28      123.45      8.95 o 
   1  13   0      172.72      151.12      9.22 o 
   2  13   0      417.62      447.68     17.09 o 
   3  13   0      478.83      501.18     27.13 o 
   4  13   0      103.30      104.56     10.33 o 
   5  13   0      493.05      482.72     22.91 o 
  -2  14   0       30.02       25.67      5.75 o 
  -1  14   0      141.94      149.54     15.92 o 
   0  14   0       95.71      120.22     12.97 o 
   1  14   0      430.90      500.11     45.51 o 
   2  14   0     1098.49     1085.93     15.80 o 
  -4 -13   1      105.13       96.62     13.73 o 
  -3 -13   1      180.59      187.05     18.54 o 
  -2 -13   1       74.37       67.29     12.80 o 
  -1 -13   1        3.16        4.55      4.52 o 
   0 -13   1        9.45       12.74      3.98 o 
   1 -13   1      482.61      492.04     22.79 o 
   2 -13   1        6.70       11.23      2.54 o 
   3 -13   1      477.23      522.03     15.89 o 
   4 -13   1       66.45       72.62      8.43 o 
   5 -13   1       26.12       37.00      5.41 o 
  -5 -12   1       49.76       47.84      6.47 o 
  -4 -12   1       62.74       58.66      6.37 o 
  -3 -12   1      712.81      688.48     27.54 o 
  -2 -12   1      384.99      367.09     26.39 o 
  -1 -12   1       62.57       66.41      9.01 o 
   0 -12   1     3034.69     2957.97     64.91 o 
   1 -12   1     1257.03     1272.59     36.28 o 
   2 -12   1        3.70        3.40      1.92 o 
   3 -12   1      230.32      263.07     31.70 o 
   4 -12   1      662.59      687.07     27.94 o 
   5 -12   1       66.60       54.84      6.47 o 
   6 -12   1      233.98      256.93     84.27 o 
  -7 -11   1      458.64      447.67     24.34 o 
  -6 -11   1      733.49      682.36     58.16 o 
  -5 -11   1      256.82      228.89     18.22 o 
  -4 -11   1     1213.85     1155.10     40.61 o 
  -3 -11   1      902.18      885.83     29.72 o 
  -2 -11   1        0.50       -0.56      1.95 o 
  -1 -11   1      515.33      478.67     31.32 o 
   0 -11   1      450.96      426.92     38.23 o 
   1 -11   1       41.25       25.95      3.99 o 
   2 -11   1       51.47       49.94      7.67 o 
   3 -11   1      190.68      191.39     10.27 o 
   4 -11   1       28.64       26.57      2.58 o 
   5 -11   1        4.35        4.36      1.44 o 
   6 -11   1        0.90        3.30      1.93 o 
   7 -11   1      100.35      102.03     11.73 o 
   8 -11   1        0.05        3.05      2.91 o 
  -8 -10   1       97.11       91.61     11.80 o 
  -7 -10   1      195.34      222.09     17.84 o 
  -6 -10   1        1.18        1.19      2.89 o 
  -5 -10   1      478.44      486.10     20.77 o 
  -4 -10   1      112.00      103.67      9.45 o 
  -3 -10   1       98.66      106.50     11.94 o 
  -2 -10   1       92.30       87.48      5.82 o 
  -1 -10   1       99.36      104.12      8.26 o 
   0 -10   1       49.34       44.26      3.76 o 
   1 -10   1      402.75      374.34      7.98 o 
   2 -10   1       69.65       60.57      4.30 o 
   3 -10   1      249.19      280.13     12.64 o 
   4 -10   1      163.95      151.84     11.24 o 
   5 -10   1       11.63       13.94      3.93 o 
   6 -10   1      124.25      137.96     15.89 o 
   7 -10   1      819.29      940.74     44.85 o 
   8 -10   1      428.90      477.15     32.27 o 
   9 -10   1       57.80       50.91      5.48 o 
  -9  -9   1      340.00      324.67     27.05 o 
  -8  -9   1     1510.97     1433.80     57.22 o 
  -7  -9   1        0.98        4.06      4.29 o 
  -6  -9   1      635.85      641.26     19.55 o 
  -5  -9   1       70.72       68.33      5.26 o 
  -4  -9   1        5.95        7.60      1.97 o 
  -3  -9   1       19.42       12.24      4.20 o 
  -2  -9   1       28.12       46.29      6.20 o 
  -1  -9   1       98.24      108.41      9.48 o 
   0  -9   1       89.02       80.12      8.69 o 
   1  -9   1      245.42      238.01      9.49 o 
   2  -9   1      193.14      181.08      7.56 o 
   3  -9   1     1138.22     1140.99     25.55 o 
   4  -9   1      897.84      894.34     31.22 o 
   5  -9   1        2.96        7.06      3.50 o 
   6  -9   1       23.78       24.44      3.48 o 
   7  -9   1     1367.35     1372.07     55.35 o 
   8  -9   1      932.04      975.82     64.70 o 
   9  -9   1       42.54       47.29      6.72 o 
  10  -9   1      213.47      221.15     20.19 o 
 -10  -8   1       16.49       22.12      5.09 o 
  -9  -8   1      289.89      304.97     40.46 o 
  -8  -8   1      222.26      260.08     27.00 o 
  -7  -8   1      148.30      148.50     17.30 o 
  -6  -8   1      829.92      771.36     19.81 o 
  -5  -8   1       38.69       40.84     12.33 o 
  -4  -8   1       19.08       21.54      4.35 o 
  -3  -8   1      762.45      742.56     18.00 o 
  -2  -8   1      214.55      211.17     25.32 o 
  -1  -8   1        7.38        5.32      1.30 o 
   0  -8   1      187.68      194.82     11.78 o 
   1  -8   1       35.40       33.91      3.57 o 
   2  -8   1       30.58       28.48      2.60 o 
   3  -8   1        0.35        2.02      1.54 o 
   4  -8   1     1693.43     1567.37     54.55 o 
   5  -8   1     1971.79     1933.57     60.45 o 
   6  -8   1      109.56      114.09     14.73 o 
   7  -8   1      572.46      604.02     28.87 o 
   8  -8   1       62.67       58.66      7.49 o 
   9  -8   1      196.39      196.52     18.09 o 
  10  -8   1       53.59       35.62      5.56 o 
 -10  -7   1     1896.69     1845.96     86.18 o 
  -9  -7   1      995.49     1015.97     60.42 o 
  -8  -7   1       94.42       95.22     12.76 o 
  -7  -7   1     1418.39     1421.52     28.92 o 
  -6  -7   1      845.26      798.88     20.80 o 
  -5  -7   1       61.43       65.27     13.35 o 
  -4  -7   1       33.85       35.01      8.90 o 
  -3  -7   1      319.11      298.42     17.74 o 
  -2  -7   1      457.69      483.69     14.27 o 
  -1  -7   1      783.60      766.55     14.65 o 
   0  -7   1        1.93        3.97      1.11 o 
   1  -7   1       93.87       99.63      6.85 o 
   2  -7   1     1340.91     1349.72     49.21 o 
   3  -7   1     4675.89     4824.61     78.89 o 
   4  -7   1     1092.41     1029.62    143.38 o 
   5  -7   1      692.15      669.99     52.29 o 
   6  -7   1      379.23      435.85     48.17 o 
   7  -7   1       13.03       10.52      1.95 o 
   8  -7   1      544.08      534.26     24.14 o 
   9  -7   1      207.52      201.03     29.54 o 
  10  -7   1        5.00        1.36      1.66 o 
  11  -7   1        0.05        1.60      1.95 o 
 -11  -6   1      150.30      172.29     17.71 o 
 -10  -6   1      133.19      135.10     12.65 o 
  -9  -6   1       21.40       16.18      4.36 o 
  -8  -6   1       55.16       53.92      7.43 o 
  -7  -6   1       71.55       76.94     10.27 o 
  -6  -6   1       54.72       60.86      9.67 o 
  -5  -6   1      128.97      140.84     12.33 o 
  -4  -6   1      712.09      695.58     20.88 o 
  -3  -6   1     1090.16     1077.18     73.56 o 
  -2  -6   1        0.88       43.29      8.69 o 
  -1  -6   1      983.17      912.39     15.03 o 
   0  -6   1     3324.03     3661.25     24.27 o 
   1  -6   1      435.64      403.37      8.03 o 
   2  -6   1      332.35      329.39     17.58 o 
   3  -6   1        0.24        0.84      0.40 o 
   4  -6   1      844.75      709.89     19.42 o 
   5  -6   1      133.82       91.56     17.89 o 
   6  -6   1      146.64      156.21     19.84 o 
   7  -6   1      239.91      219.32     20.55 o 
   8  -6   1       62.50       50.83      5.24 o 
   9  -6   1       19.48       19.21      5.70 o 
  10  -6   1      141.02      139.50     24.88 o 
  11  -6   1       21.18       17.60      7.80 o 
  12  -6   1       58.41       53.62      9.67 o 
 -11  -5   1      287.50      286.91     14.26 o 
 -10  -5   1      240.84      248.10     18.41 o 
  -9  -5   1      248.15      275.33     15.62 o 
  -8  -5   1      313.97      364.52     24.26 o 
  -7  -5   1       35.42       37.18      8.69 o 
  -6  -5   1       32.19       51.36      5.81 o 
  -5  -5   1      139.08      174.26     24.18 o 
  -4  -5   1     1655.12     1737.59     22.26 o 
  -3  -5   1     1811.72     1799.46     18.75 o 
  -2  -5   1     1210.04     1123.35     16.50 o 
  -1  -5   1     1234.11     1351.08     13.70 o 
   0  -5   1     4608.89     4979.59     26.42 o 
   1  -5   1    14050.96    13930.93   1305.82 o 
   2  -5   1      708.48      576.11     17.06 o 
   3  -5   1      729.91      701.66     23.40 o 
   4  -5   1     5203.08     5128.51     40.62 o 
   5  -5   1      553.35      510.74     70.56 o 
   6  -5   1        2.92        2.21      0.73 o 
   7  -5   1        5.73        8.38      1.56 o 
   8  -5   1      291.09      296.14     15.76 o 
   9  -5   1      499.69      477.98     20.47 o 
  10  -5   1      345.49      341.33     54.52 o 
  11  -5   1      422.53      455.95     57.25 o 
  12  -5   1      241.32      273.47     31.13 o 
 -11  -4   1        3.98        2.36      1.70 o 
 -10  -4   1       64.65       82.27      7.96 o 
  -9  -4   1       23.25       24.42      7.26 o 
  -8  -4   1       13.54       15.08      3.30 o 
  -7  -4   1       96.06      110.94     16.37 o 
  -6  -4   1       26.22       38.70      5.97 o 
  -5  -4   1      957.23     1000.27     47.05 o 
  -4  -4   1       33.02       34.27     10.32 o 
  -3  -4   1      295.93      372.47     16.88 o 
  -2  -4   1      197.15      185.95     14.29 o 
  -1  -4   1     5289.04     5679.89     50.88 o 
   0  -4   1     2949.88     3125.53     16.95 o 
   1  -4   1     2394.38     2447.17     19.58 o 
   2  -4   1       14.55       13.20      1.63 o 
   3  -4   1      342.83      314.47      9.57 o 
   4  -4   1       44.28       52.78      6.46 o 
   5  -4   1        7.12       19.37      4.11 o 
   6  -4   1       69.38       69.77      6.69 o 
   7  -4   1      435.11      420.22     31.38 o 
   8  -4   1      179.44      180.54      9.68 o 
   9  -4   1       77.96       90.75      8.59 o 
  10  -4   1       42.47       40.54      3.67 o 
  11  -4   1       45.85       45.15      5.57 o 
  12  -4   1       86.80       82.20     14.59 o 
 -12  -3   1       36.66       37.60      6.03 o 
 -11  -3   1       19.13       18.79      2.79 o 
 -10  -3   1       24.05       22.49      3.38 o 
  -9  -3   1        0.96        5.09      2.48 o 
  -8  -3   1       67.70       77.78      8.57 o 
  -7  -3   1      347.04      350.86     17.46 o 
  -6  -3   1      448.62      470.83     27.63 o 
  -5  -3   1        0.10        1.55      4.73 o 
  -4  -3   1       24.24       44.16      4.79 o 
  -3  -3   1     3885.31     4269.87     30.47 o 
  -1  -3   1        8.70        8.17      0.76 o 
   0  -3   1      849.86      838.34      9.07 o 
   1  -3   1      780.47      842.19     11.06 o 
   2  -3   1      730.82      718.41     10.77 o 
   3  -3   1      925.12      919.87     20.24 o 
   4  -3   1       70.18       93.11      8.92 o 
   5  -3   1      613.21      678.84     17.42 o 
   6  -3   1      128.69      131.14      8.97 o 
   7  -3   1       15.14       13.45      3.75 o 
   8  -3   1      294.21      298.34     17.77 o 
   9  -3   1     2035.03     2078.01     40.68 o 
  10  -3   1      117.44      113.52      8.79 o 
  11  -3   1     1810.07     1814.15     46.86 o 
  12  -3   1      884.41      825.55     33.25 o 
  13  -3   1      308.56      277.01     23.52 o 
 -12  -2   1        0.13        5.40      2.38 o 
 -11  -2   1      295.74      296.36     39.76 o 
 -10  -2   1     1183.52     1132.33     32.76 o 
  -9  -2   1       80.09       90.65     10.32 o 
  -8  -2   1     1377.25     1387.32     31.57 o 
  -7  -2   1     2430.79     2416.47     46.17 o 
  -6  -2   1     1591.06     1581.16     22.81 o 
  -5  -2   1        3.48       22.44      3.42 o 
  -4  -2   1     7900.80     8516.81    119.44 o 
  -3  -2   1      431.15      466.20     14.24 o 
  -2  -2   1       74.92       83.69     13.74 o 
  -1  -2   1      285.43      314.73      7.81 o 
   0  -2   1      431.68      420.06     17.08 o 
   1  -2   1       50.79       74.69      8.67 o 
   2  -2   1       31.80       30.52      3.40 o 
   3  -2   1      922.86      869.88     19.40 o 
   4  -2   1        1.21        2.55      0.87 o 
   5  -2   1      393.51      368.30     16.65 o 
   6  -2   1      674.35      742.71     29.15 o 
   7  -2   1     1913.44     1948.16     49.45 o 
   8  -2   1     2223.56     2315.15     44.01 o 
   9  -2   1       38.73       40.74      4.99 o 
  10  -2   1       26.78       20.01      2.35 o 
  11  -2   1      963.04      937.97     37.41 o 
  12  -2   1      156.62      148.14     11.35 o 
  13  -2   1        1.54        3.95      2.94 o 
 -12  -1   1       45.95       40.65      3.79 o 
 -11  -1   1      106.73      127.62      9.25 o 
 -10  -1   1       86.71       77.88      8.92 o 
  -9  -1   1     1111.45     1066.75     31.73 o 
  -8  -1   1      119.61      136.21     10.39 o 
  -7  -1   1        3.19        6.78      2.80 o 
  -6  -1   1     5149.61     5401.38     45.97 o 
  -5  -1   1     2970.26     3076.54     38.85 o 
  -3  -1   1     3144.07     3199.71     37.49 o 
  -2  -1   1     1292.49     1309.62     30.40 o 
  -1  -1   1      710.98      680.89     12.14 o 
   1  -1   1      235.60      236.50      7.74 o 
   2  -1   1      179.53      173.28      5.25 o 
   4  -1   1      748.38      850.12     14.87 o 
   6  -1   1     1180.52     1127.52     13.01 o 
   7  -1   1      153.80      156.45     11.86 o 
   8  -1   1     1189.88     1140.52     48.10 o 
   9  -1   1     1709.67     1804.64    100.78 o 
  10  -1   1       20.21       23.48      3.62 o 
  11  -1   1       84.63       85.04      9.34 o 
  12  -1   1       50.87       48.80      5.60 o 
  13  -1   1        2.48        4.36      2.00 o 
 -12   0   1       36.06       30.28      5.00 o 
 -11   0   1       26.71       31.13      4.06 o 
 -10   0   1      395.50      374.88     18.01 o 
  -9   0   1       14.58       22.69      5.96 o 
  -8   0   1     1739.21     1775.36     82.89 o 
  -7   0   1       10.73       25.65      3.85 o 
  -6   0   1     1532.07     1489.96     23.64 o 
  -5   0   1     2419.85     2361.39     30.87 o 
  -4   0   1        0.17       -0.46      2.74 o 
  -3   0   1      345.44      368.64     15.59 o 
  -2   0   1     4576.08     4804.22     56.78 o 
  -1   0   1      922.21      885.99     10.60 o 
   2   0   1     3395.05     3528.52     26.24 o 
   4   0   1     1283.76     1233.15     36.79 o 
   5   0   1     2341.73     2540.02     25.66 o 
   6   0   1     2034.02     2161.93     66.53 o 
   7   0   1     1968.63     2046.84     83.60 o 
   8   0   1       22.84       22.84      6.69 o 
   9   0   1      109.93      131.04     10.18 o 
  10   0   1       14.56       12.67      2.79 o 
  11   0   1       53.93       58.41      5.65 o 
  12   0   1       18.76       19.81      3.44 o 
  13   0   1        3.74        4.41      2.00 o 
 -12   1   1       23.75       13.68      2.66 o 
 -11   1   1      163.45      149.25     14.15 o 
 -10   1   1        6.13        5.81      3.61 o 
  -9   1   1      311.31      323.55     13.73 o 
  -8   1   1      126.64      123.40     14.37 o 
  -7   1   1      208.47      196.77     15.23 o 
  -6   1   1      242.27      259.10     23.99 o 
  -5   1   1       29.09       34.07      5.14 o 
  -4   1   1        6.23        8.86      3.40 o 
  -3   1   1      650.45      587.55     23.18 o 
  -2   1   1     1712.97     1786.01     18.91 o 
  -1   1   1     1050.25      919.62     31.57 o 
   1   1   1      381.83      255.18      6.96 o 
   2   1   1       24.99       30.11      4.49 o 
   5   1   1     3885.06     3766.71     26.39 o 
   6   1   1     1000.28      904.20     21.48 o 
   7   1   1      893.68      952.39     28.62 o 
   8   1   1      422.99      410.59     21.39 o 
   9   1   1      154.28      153.64      8.87 o 
  10   1   1        2.45        4.95      1.56 o 
  11   1   1       10.89       13.37      3.53 o 
  12   1   1        3.87        3.94      1.89 o 
  13   1   1       55.43       46.48      6.77 o 
 -12   2   1      197.27      193.81     33.24 o 
 -11   2   1       57.47       74.92     11.70 o 
 -10   2   1     1125.68     1214.83     54.97 o 
  -9   2   1      462.60      491.83     22.30 o 
  -8   2   1     1531.44     1551.25     32.95 o 
  -7   2   1       90.63       82.99     10.37 o 
  -6   2   1        6.06        8.28      2.66 o 
  -5   2   1       26.16       32.61      4.35 o 
  -4   2   1      916.78      842.73     20.25 o 
  -3   2   1      152.42      163.90     14.03 o 
  -2   2   1      221.81      214.86      8.89 o 
  -1   2   1     2869.98     2896.09     18.88 o 
   0   2   1     1028.51      935.70      7.25 o 
   1   2   1     2858.81     2869.25     12.88 o 
   3   2   1     2518.33     2457.43     23.84 o 
   4   2   1     4856.76     5459.57     50.18 o 
   6   2   1       87.96       50.20      8.26 o 
   7   2   1        4.10        5.91      6.72 o 
   8   2   1        6.32        6.88      1.91 o 
   9   2   1       27.83       26.36      4.49 o 
  10   2   1      298.49      352.37     20.07 o 
  11   2   1      599.87      670.52     23.17 o 
  12   2   1      508.50      508.88     25.44 o 
  13   2   1        4.05        9.60      3.66 o 
 -12   3   1      531.43      560.55     30.88 o 
 -11   3   1       19.39       22.59      3.01 o 
 -10   3   1      160.85      149.36     10.26 o 
  -9   3   1      554.07      571.95     36.38 o 
  -8   3   1      431.48      440.15     16.57 o 
  -7   3   1      511.42      589.71     40.13 o 
  -6   3   1      658.04      774.16     32.48 o 
  -5   3   1       82.38      100.23      9.66 o 
  -4   3   1      899.27      948.92     26.88 o 
  -3   3   1     1609.58     1760.30     20.70 o 
  -2   3   1     1292.70     1189.40     25.24 o 
  -1   3   1     3691.33     3440.57     22.25 o 
   0   3   1       37.66       40.16      3.48 o 
   1   3   1     2061.96     1906.05     10.96 o 
   2   3   1      395.98      327.32     13.77 o 
   3   3   1      479.73      474.14     15.09 o 
   4   3   1      265.03      226.02     10.19 o 
   5   3   1     1031.92     1138.60     18.73 o 
   6   3   1       87.93       98.34     14.76 o 
   7   3   1       30.26       51.26     12.72 o 
   8   3   1      380.27      409.96     23.86 o 
   9   3   1       48.44       50.13      8.54 o 
  10   3   1      157.47      177.22     13.77 o 
  11   3   1      368.00      400.77     17.84 o 
  12   3   1       61.42       74.32      7.40 o 
  13   3   1       43.00       32.74      4.59 o 
 -12   4   1      107.30       91.57      8.94 o 
 -11   4   1      122.28      135.88     18.58 o 
 -10   4   1       57.75       64.77      4.89 o 
  -9   4   1        1.81        4.09      1.81 o 
  -8   4   1      315.15      327.01     18.18 o 
  -7   4   1      440.67      455.23     28.37 o 
  -6   4   1     1916.88     1884.20     42.55 o 
  -5   4   1     2144.63     2016.03     31.69 o 
  -4   4   1      570.07      489.06     22.36 o 
  -2   4   1     6622.32     6551.48     59.54 o 
  -1   4   1      161.17      169.66      4.76 o 
   0   4   1     1805.83     1664.08      9.09 o 
   1   4   1     2960.13     2744.49     14.58 o 
   2   4   1       12.38       24.14      2.61 o 
   3   4   1     1246.42     1239.33     22.17 o 
   4   4   1       44.15       61.12      5.32 o 
   5   4   1      147.71      181.64     15.00 o 
   6   4   1        1.63        5.07      1.58 o 
   7   4   1       26.80       32.26      4.92 o 
   8   4   1      206.88      194.83     16.21 o 
   9   4   1        1.42        7.19      2.45 o 
  10   4   1      260.41      278.61     33.73 o 
  11   4   1      434.81      399.82     20.74 o 
  12   4   1      462.67      472.05     20.20 o 
 -11   5   1       48.57       46.66      4.88 o 
 -10   5   1      267.33      279.67     17.71 o 
  -9   5   1      504.14      491.73     21.67 o 
  -8   5   1       18.46       18.79      4.37 o 
  -7   5   1     1090.15      978.13     30.16 o 
  -6   5   1     1234.43     1160.01     37.72 o 
  -5   5   1      340.67      374.32     33.03 o 
  -4   5   1     2034.92     2052.23     26.96 o 
  -3   5   1     3953.84     3933.10     45.69 o 
  -2   5   1      720.73      761.95     17.56 o 
  -1   5   1     1143.33     1070.74     17.76 o 
   0   5   1     6252.04     6866.62     35.13 o 
   1   5   1       75.58      123.95     11.51 o 
   2   5   1      443.59      395.94      9.89 o 
   3   5   1        8.84       12.19      2.23 o 
   4   5   1      220.80      204.23     11.48 o 
   5   5   1      550.56      597.86     16.45 o 
   6   5   1      144.71      180.76     21.49 o 
   7   5   1       70.85       77.75      9.37 o 
   8   5   1      266.64      246.12     16.79 o 
   9   5   1      250.70      242.30     14.75 o 
  10   5   1      131.42      146.47     11.54 o 
  11   5   1       45.96       42.34      5.72 o 
  12   5   1       13.55       18.06      9.79 o 
 -11   6   1        0.03        4.82      1.97 o 
 -10   6   1        0.68        3.80      1.76 o 
  -9   6   1        4.00        3.86      1.91 o 
  -8   6   1      215.80      196.18     21.19 o 
  -7   6   1      561.54      581.29     19.94 o 
  -6   6   1        0.57        4.28      1.78 o 
  -5   6   1      235.11      230.14     22.96 o 
  -4   6   1      826.91      805.17     30.64 o 
  -3   6   1      750.65      746.40     25.17 o 
  -2   6   1       71.51       58.14      7.08 o 
  -1   6   1      937.69      838.33     19.04 o 
   0   6   1        5.25        3.62      0.59 o 
   1   6   1        2.99        5.86      1.56 o 
   2   6   1       53.38       71.17      4.72 o 
   3   6   1      383.03      433.92     13.02 o 
   4   6   1        7.61       12.53      1.82 o 
   5   6   1     5086.91     5037.32    178.02 o 
   6   6   1      947.21      981.96     44.74 o 
   7   6   1      375.38      340.91     62.44 o 
   8   6   1      556.80      507.16     21.09 o 
   9   6   1      440.08      431.03     39.39 o 
  10   6   1      391.72      375.47     23.85 o 
  11   6   1      137.05      122.35     15.11 o 
  12   6   1      256.57      242.74     27.22 o 
 -11   7   1       20.17       16.90      3.62 o 
 -10   7   1      143.05      129.29     17.01 o 
  -9   7   1      176.85      184.54     28.62 o 
  -8   7   1      421.32      445.35     40.43 o 
  -7   7   1       19.77       13.41      3.26 o 
  -6   7   1      240.91      272.45     23.05 o 
  -5   7   1     1331.93     1216.95     37.74 o 
  -4   7   1      435.69      425.74     34.23 o 
  -3   7   1        8.56        7.53      2.80 o 
  -2   7   1        2.99        2.43      1.89 o 
  -1   7   1       81.41       77.62      4.77 o 
   0   7   1       30.30       23.15      2.76 o 
   1   7   1      406.80      329.18     11.91 o 
   2   7   1      735.39      716.56     19.74 o 
   3   7   1       15.75       17.59      3.17 o 
   4   7   1     2024.22     1960.51     24.36 o 
   5   7   1     1844.51     1891.16     35.38 o 
   6   7   1      281.62      294.58     27.15 o 
   7   7   1     2607.37     2484.49     72.50 o 
   8   7   1      465.12      453.43     30.08 o 
   9   7   1       11.23       10.86      3.60 o 
  10   7   1      410.31      423.38     22.76 o 
  11   7   1      151.14      147.17     11.73 o 
 -10   8   1      211.25      144.94     28.81 o 
  -9   8   1      424.14      477.00     45.49 o 
  -8   8   1      571.88      544.60     23.72 o 
  -7   8   1      523.60      493.97     32.99 o 
  -6   8   1     1066.79     1049.67     36.01 o 
  -5   8   1      407.84      494.09     34.31 o 
  -4   8   1       77.43       83.01     10.10 o 
  -3   8   1      409.33      400.93     30.48 o 
  -2   8   1       34.84       35.76      5.15 o 
  -1   8   1      667.22      623.81     12.05 o 
   0   8   1        0.34        2.19      0.84 o 
   1   8   1     1160.36     1100.93     25.40 o 
   2   8   1       18.59       21.81      4.41 o 
   3   8   1     1611.57     1654.59     22.40 o 
   4   8   1     1064.24     1063.47     29.42 o 
   5   8   1     2860.38     2904.99     52.07 o 
   6   8   1      100.72       87.76      9.58 o 
   7   8   1      254.19      244.62      7.90 o 
   8   8   1      144.71      138.82     17.67 o 
   9   8   1      555.86      583.33     37.12 o 
  10   8   1      197.67      214.79     16.29 o 
  11   8   1        9.50       11.84      4.65 o 
 -10   9   1      468.89      492.54     19.02 o 
  -9   9   1      527.88      575.42     26.48 o 
  -8   9   1      158.42      185.89     20.88 o 
  -7   9   1       58.10       62.88      7.71 o 
  -6   9   1      130.28      135.81     13.58 o 
  -5   9   1        1.72        4.17      1.90 o 
  -4   9   1       37.77       43.10      6.45 o 
  -3   9   1     1272.50     1193.85     35.92 o 
  -2   9   1      536.31      555.08     18.69 o 
  -1   9   1      763.59      757.64     18.64 o 
   0   9   1       79.54      110.58      8.02 o 
   1   9   1        3.74        5.82      2.73 o 
   2   9   1     1159.28     1086.13     20.12 o 
   3   9   1     1504.52     1405.66     27.18 o 
   4   9   1       35.44       40.67      5.94 o 
   5   9   1      347.93      345.83     20.71 o 
   6   9   1     2132.04     2050.86     93.49 o 
   7   9   1      670.16      678.96     31.83 o 
   8   9   1      223.25      227.75     21.55 o 
   9   9   1        2.59        0.89      2.81 o 
  10   9   1       21.43       24.77      5.96 o 
  -9  10   1       32.66       33.10      8.14 o 
  -8  10   1      101.84      115.68     12.95 o 
  -7  10   1       11.86       15.31      4.98 o 
  -6  10   1       26.70       27.94      4.04 o 
  -5  10   1       87.92       93.37     11.84 o 
  -4  10   1       37.55       42.40      4.52 o 
  -3  10   1      293.79      298.54     12.93 o 
  -2  10   1      438.24      439.08      8.78 o 
   0  10   1     1235.77     1109.22     19.73 o 
   1  10   1     1515.78     1581.42     44.73 o 
   2  10   1      272.31      255.63     14.91 o 
   3  10   1      135.07      122.14     13.71 o 
   4  10   1      167.68      180.67     11.08 o 
   5  10   1      289.95      265.53     22.58 o 
   6  10   1      139.43      119.85     13.00 o 
   7  10   1      186.77      165.65     20.17 o 
   8  10   1        2.91        7.63      2.86 o 
   9  10   1      102.47      103.40     12.97 o 
  -8  11   1      105.90      105.68     10.25 o 
  -7  11   1       64.74       65.14      7.78 o 
  -6  11   1      443.89      460.78     31.24 o 
  -5  11   1      836.51      897.70     40.75 o 
  -4  11   1      264.52      292.49     15.29 o 
  -3  11   1     1233.90     1205.28     33.88 o 
  -2  11   1     1519.97     1487.22     27.04 o 
  -1  11   1     1914.28     1895.68     24.31 o 
   0  11   1      183.18      156.97     14.25 o 
   1  11   1     1278.48     1212.48     18.21 o 
   2  11   1     2037.13     1979.59     53.44 o 
   3  11   1      577.76      523.06     26.09 o 
   4  11   1       43.22       47.56      5.47 o 
   5  11   1       54.57       57.29      7.43 o 
   6  11   1       99.29       87.40      8.89 o 
   7  11   1      141.78      148.38     19.17 o 
   8  11   1      327.07      334.51     30.05 o 
  -7  12   1        8.25       10.59      4.48 o 
  -6  12   1      472.09      533.52     19.83 o 
  -5  12   1     1184.67     1249.74     45.91 o 
  -4  12   1       56.59       62.04     13.73 o 
  -3  12   1      929.17      963.31     28.44 o 
  -2  12   1     1291.77     1259.42     64.30 o 
  -1  12   1        1.80        1.31      1.37 o 
   0  12   1      188.67      202.16     12.53 o 
   1  12   1      101.86      101.38      6.58 o 
   2  12   1      426.17      416.24     21.81 o 
   3  12   1      127.80      124.86     12.29 o 
   4  12   1       72.39       54.58      4.93 o 
   5  12   1      202.27      192.89     27.23 o 
   6  12   1       37.40       33.10      4.12 o 
   7  12   1        0.80       15.08      4.37 o 
  -5  13   1       37.98       50.52      4.47 o 
  -4  13   1      438.03      431.43     23.76 o 
  -3  13   1       96.87       98.44      8.86 o 
  -2  13   1      160.65      142.10     11.99 o 
  -1  13   1      500.86      468.76     16.27 o 
   0  13   1      733.61      730.44     20.90 o 
   1  13   1        5.59        7.38      1.75 o 
   2  13   1      126.92      112.05     11.06 o 
   3  13   1        4.68        1.49      4.79 o 
   4  13   1      135.92      126.31     11.61 o 
   5  13   1      549.56      533.64     12.34 o 
   6  13   1      875.55      871.53     20.77 o 
  -3  14   1        0.43        1.02      3.12 o 
  -2  14   1      735.41      743.18     17.80 o 
  -1  14   1        0.02        5.77      2.28 o 
   0  14   1       23.43       24.29      4.04 o 
   1  14   1        4.14        3.70      2.17 o 
   2  14   1      115.16      134.35     19.08 o 
   3  14   1      524.29      594.58     29.03 o 
   4  14   1       32.06       36.02      4.61 o 
  -2 -13   2      121.91       94.71     19.14 o 
  -1 -13   2       64.27       70.12      9.06 o 
   0 -13   2       23.53       17.80      5.92 o 
   1 -13   2       14.42       20.72      4.16 o 
   2 -13   2       27.88       27.04      4.98 o 
   3 -13   2       41.37       54.23     13.25 o 
   4 -13   2      102.88      102.09     15.24 o 
  -4 -12   2        2.48        9.83      2.45 o 
  -3 -12   2      196.50      185.55     21.90 o 
  -2 -12   2       63.20       57.60      6.92 o 
  -1 -12   2        9.95       11.05      3.53 o 
   0 -12   2     1269.23     1242.36     55.10 o 
   1 -12   2      749.58      667.03     26.06 o 
   2 -12   2       90.17      101.19      9.53 o 
   3 -12   2     1152.30     1145.08     38.33 o 
   4 -12   2     1550.63     1568.89     75.83 o 
   5 -12   2      412.26      387.80     26.15 o 
   6 -12   2      353.73      349.18     26.20 o 
  -6 -11   2       19.71       19.61      4.40 o 
  -5 -11   2       55.71       55.00      5.07 o 
  -4 -11   2      197.17      185.78     14.94 o 
  -3 -11   2      627.76      621.58     25.95 o 
  -2 -11   2       35.81       29.18      3.57 o 
  -1 -11   2      317.12      289.63     29.45 o 
   0 -11   2      475.24      514.11     18.41 o 
   1 -11   2        0.17        3.45      0.82 o 
   2 -11   2       52.49       47.18      4.21 o 
   3 -11   2       74.16       83.04     11.72 o 
   4 -11   2      200.18      175.96     18.87 o 
   5 -11   2      228.18      238.75     16.05 o 
   6 -11   2      156.92      174.42     30.60 o 
   7 -11   2        1.03        2.45      2.46 o 
   8 -11   2      176.50      208.85     55.18 o 
  -7 -10   2       64.21       73.30      5.70 o 
  -6 -10   2       88.63       78.65      7.82 o 
  -5 -10   2       95.31       90.74      8.51 o 
  -4 -10   2      522.72      537.72     22.80 o 
  -3 -10   2       78.00       66.79      7.70 o 
  -2 -10   2      320.10      287.84     28.83 o 
  -1 -10   2      458.96      412.50     22.15 o 
   0 -10   2       46.06       43.24      2.49 o 
   1 -10   2      415.59      370.82     10.87 o 
   2 -10   2     1716.90     1680.25     43.71 o 
   3 -10   2      677.17      688.47     54.08 o 
   4 -10   2      642.15      630.53     32.93 o 
   5 -10   2     1056.11     1095.67     53.25 o 
   6 -10   2      642.30      707.69     48.67 o 
   7 -10   2      244.01      234.19     22.83 o 
   8 -10   2       18.26       22.58      4.66 o 
   9 -10   2      128.32      120.54     14.87 o 
  -8  -9   2        0.73       -0.63      3.28 o 
  -7  -9   2        8.44        2.70      2.44 o 
  -6  -9   2       26.55       36.10      4.52 o 
  -5  -9   2      423.20      424.25     23.11 o 
  -4  -9   2     1050.09     1055.83     28.61 o 
  -3  -9   2      170.02      177.17     14.63 o 
  -2  -9   2       10.97       13.47      3.38 o 
  -1  -9   2      570.98      521.81     15.24 o 
   0  -9   2      260.94      259.25      7.77 o 
   1  -9   2        1.11        3.98      1.79 o 
   2  -9   2      199.87      194.40     12.50 o 
   3  -9   2      531.18      487.95     26.58 o 
   4  -9   2      378.53      351.04     25.18 o 
   5  -9   2        0.84        7.99      2.93 o 
   6  -9   2       42.48       47.82      6.93 o 
   7  -9   2       50.62       61.40      8.11 o 
   8  -9   2      156.36      187.82     20.22 o 
   9  -9   2      150.89      152.35     15.53 o 
  10  -9   2      115.78      124.99     15.37 o 
  -9  -8   2       14.97       12.43      3.69 o 
  -8  -8   2       39.84       25.17      4.50 o 
  -7  -8   2        9.62        6.87      2.35 o 
  -6  -8   2      311.16      299.45     15.76 o 
  -5  -8   2       36.73       37.05      3.12 o 
  -4  -8   2       52.15       64.82      7.38 o 
  -3  -8   2     2438.69     2526.12     54.03 o 
  -2  -8   2     2576.26     2707.72     55.44 o 
  -1  -8   2       68.11       77.34      8.69 o 
   0  -8   2      994.71      971.82     20.33 o 
   1  -8   2      466.79      436.26     16.03 o 
   2  -8   2      440.57      397.84     14.58 o 
   3  -8   2      119.62      134.21     10.99 o 
   4  -8   2       54.65       63.40      8.94 o 
   5  -8   2       11.34       11.93      3.34 o 
   6  -8   2        1.59        3.31      2.50 o 
   7  -8   2      170.19      211.04     19.39 o 
   8  -8   2      132.17      141.84     16.23 o 
   9  -8   2      292.75      261.53     21.65 o 
  10  -8   2      360.70      334.72     25.94 o 
  -9  -7   2      807.61      756.60     39.22 o 
  -8  -7   2      300.33      277.61     22.07 o 
  -7  -7   2     1283.17     1255.35     36.88 o 
  -6  -7   2     2422.14     2451.47     43.82 o 
  -5  -7   2      325.73      339.78     33.28 o 
  -4  -7   2      964.79      983.20     33.09 o 
  -3  -7   2     2949.23     3038.17     52.47 o 
  -2  -7   2      203.36      178.14     14.42 o 
  -1  -7   2        2.56        4.40      1.13 o 
   0  -7   2      344.71      337.84     17.64 o 
   1  -7   2      113.92      110.31      7.71 o 
   2  -7   2       10.61        8.90      1.23 o 
   3  -7   2      200.96      219.84     14.19 o 
   4  -7   2       73.82       69.17      7.63 o 
   5  -7   2       41.23       45.59      6.58 o 
   6  -7   2      128.21      136.61     10.70 o 
   7  -7   2      353.33      369.70     21.97 o 
   8  -7   2       44.37       49.31      4.92 o 
   9  -7   2       67.85       57.71      6.43 o 
  10  -7   2      300.24      352.96     28.95 o 
  11  -7   2       16.37       25.45      5.81 o 
 -10  -6   2      380.28      364.62     48.70 o 
  -9  -6   2       97.20      104.39     22.63 o 
  -8  -6   2      524.57      571.16     33.46 o 
  -7  -6   2      903.05      920.98     23.41 o 
  -6  -6   2      284.27      249.76      9.40 o 
  -5  -6   2       40.62       45.74      5.72 o 
  -4  -6   2     1351.08     1330.09     28.76 o 
  -3  -6   2        1.13        1.51      4.00 o 
  -2  -6   2      624.07      649.90     26.63 o 
  -1  -6   2      117.41      126.05     10.15 o 
   0  -6   2        3.28        4.11      1.49 o 
   1  -6   2      255.29      255.68     10.59 o 
   2  -6   2        3.95        3.98      0.66 o 
   3  -6   2      273.73      326.26     29.14 o 
   4  -6   2      747.81      680.55     29.97 o 
   5  -6   2      535.45      547.13     25.09 o 
   6  -6   2      138.07      132.47     14.27 o 
   7  -6   2       32.87       24.47      7.07 o 
   8  -6   2     1105.25     1147.97     21.06 o 
   9  -6   2      744.91      714.53     39.38 o 
  10  -6   2        4.58        3.41      1.43 o 
  11  -6   2       10.36       14.09      3.97 o 
  12  -6   2        8.71        6.78      3.33 o 
 -10  -5   2       72.93       79.30      7.44 o 
  -9  -5   2       76.22       72.15     20.60 o 
  -8  -5   2       53.03       42.61      6.44 o 
  -7  -5   2      341.91      343.22     29.37 o 
  -6  -5   2      401.49      423.38     29.57 o 
  -5  -5   2      793.16      772.66     31.95 o 
  -4  -5   2      410.67      394.35     24.11 o 
  -3  -5   2       14.69       18.04      3.32 o 
  -2  -5   2        0.08        4.04      1.25 o 
  -1  -5   2      829.71      890.82     16.94 o 
   0  -5   2       88.25       88.66      5.27 o 
   1  -5   2     3832.95     3945.45     43.03 o 
   2  -5   2     2273.84     2198.64     28.80 o 
   3  -5   2      255.89      306.98     23.56 o 
   4  -5   2     3119.34     3012.24     37.64 o 
   5  -5   2     4012.82     3819.06     51.55 o 
   6  -5   2      140.56      130.66     10.00 o 
   7  -5   2      652.43      599.33     55.56 o 
   8  -5   2      765.56      727.81     17.36 o 
   9  -5   2       11.21        9.73      3.09 o 
  10  -5   2        0.15        1.99      0.96 o 
  11  -5   2        0.41        2.51      1.82 o 
  12  -5   2        0.23        1.04      0.87 o 
 -11  -4   2      160.17      167.72     17.94 o 
 -10  -4   2       70.03       71.17      8.88 o 
  -9  -4   2      436.05      423.08     32.81 o 
  -8  -4   2       37.98       46.10     10.39 o 
  -7  -4   2       45.40       55.73      9.09 o 
  -6  -4   2      266.58      271.78     47.50 o 
  -5  -4   2       29.40       27.49      4.30 o 
  -4  -4   2      232.81      264.65     15.60 o 
  -3  -4   2      538.36      573.66     14.51 o 
  -2  -4   2      502.98      505.58     13.47 o 
  -1  -4   2      123.48      124.75      9.49 o 
   0  -4   2      111.28       85.80      4.93 o 
   1  -4   2     1181.90     1137.21     13.96 o 
   2  -4   2     3283.37     3305.89     33.44 o 
   3  -4   2     1630.67     1575.72    148.21 o 
   4  -4   2     5325.01     4783.34     55.95 o 
   5  -4   2      579.62      650.46     19.17 o 
   6  -4   2      710.47      667.70     18.87 o 
   7  -4   2     1005.54      988.95     45.30 o 
   8  -4   2       10.05        8.80      1.65 o 
   9  -4   2      996.09      946.92     18.98 o 
  10  -4   2      218.24      219.18     21.03 o 
  11  -4   2      102.26       91.37      7.92 o 
  12  -4   2        0.79        4.30      1.25 o 
 -11  -3   2      189.78      188.96     18.99 o 
 -10  -3   2      620.49      650.33     30.88 o 
  -9  -3   2      623.01      743.48     59.43 o 
  -8  -3   2      214.28      245.37     15.07 o 
  -7  -3   2        6.65       11.91      3.29 o 
  -6  -3   2      127.33      158.23     20.05 o 
  -5  -3   2      322.24      332.51     19.65 o 
  -4  -3   2      232.18      211.49     13.28 o 
  -3  -3   2     1449.92     1574.60     17.83 o 
  -2  -3   2       46.88       60.41     10.83 o 
  -1  -3   2       17.04       15.32      5.74 o 
   0  -3   2     8159.37     9015.22     79.26 o 
   1  -3   2     6477.80     6637.20     61.14 o 
   2  -3   2       42.26       44.20      4.48 o 
   3  -3   2      659.21      584.18     23.21 o 
   4  -3   2      138.56      159.73     13.47 o 
   5  -3   2      387.70      359.40     10.62 o 
   6  -3   2     1135.33     1021.05     23.47 o 
   7  -3   2      647.53      615.78     32.56 o 
   8  -3   2        0.20        5.65      2.43 o 
   9  -3   2      133.44      129.89     12.35 o 
  10  -3   2      100.44       94.76      6.77 o 
  11  -3   2        6.20        4.68      1.36 o 
  12  -3   2      515.76      492.93     55.60 o 
  13  -3   2      486.96      451.28     47.30 o 
 -11  -2   2       57.97       56.44      7.91 o 
 -10  -2   2      345.75      374.20     26.06 o 
  -9  -2   2        7.99       12.07      3.00 o 
  -8  -2   2       46.56       49.44      5.65 o 
  -7  -2   2      574.17      609.25     21.84 o 
  -6  -2   2      975.80      903.54     26.45 o 
  -5  -2   2      201.85      207.27     13.87 o 
  -4  -2   2      800.59      906.59     35.26 o 
  -3  -2   2     1945.98     2003.81     28.79 o 
  -2  -2   2      124.87      117.88     12.47 o 
  -1  -2   2      158.72      140.15     13.84 o 
   0  -2   2    10778.30    11384.06     99.17 o 
   1  -2   2        4.63        4.77      1.16 o 
   2  -2   2     1781.44     1710.20     17.46 o 
   3  -2   2       15.21        9.21      0.86 o 
   4  -2   2      415.88      379.52     11.53 o 
   5  -2   2      748.23      740.44     51.79 o 
   6  -2   2      312.68      300.67     15.52 o 
   7  -2   2       56.24       53.88      4.63 o 
   8  -2   2      267.87      259.13     14.64 o 
   9  -2   2      721.21      699.06     37.76 o 
  10  -2   2        0.64        4.08      3.24 o 
  11  -2   2       14.51       12.65      2.44 o 
  12  -2   2       17.90       22.03      2.72 o 
  13  -2   2       40.82       32.59      6.02 o 
 -12  -1   2       11.87       12.24      7.14 o 
 -11  -1   2      376.71      393.07     30.94 o 
 -10  -1   2       55.90       45.64      4.10 o 
  -9  -1   2      125.30      150.61     12.28 o 
  -8  -1   2       49.92       52.58      9.28 o 
  -7  -1   2      174.16      212.54     31.80 o 
  -6  -1   2     1440.75     1428.36     26.21 o 
  -5  -1   2     3922.59     3676.23     52.74 o 
  -4  -1   2      341.08      306.56     24.16 o 
  -3  -1   2     3382.14     3889.92     48.06 o 
  -2  -1   2     5031.69     5029.05     46.10 o 
  -1  -1   2     4168.04     3914.00     36.90 o 
   1  -1   2     1643.53     1528.19     18.16 o 
   2  -1   2     1856.17     1705.63     33.72 o 
   3  -1   2     4247.59     4147.79     37.45 o 
   4  -1   2      552.91      542.14     15.54 o 
   5  -1   2      737.62      758.61     29.97 o 
   6  -1   2      460.20      466.35     32.62 o 
   7  -1   2      340.36      340.69     19.93 o 
   8  -1   2     2756.99     2835.92    111.54 o 
   9  -1   2      718.72      780.29     31.34 o 
  10  -1   2        0.40        3.45      1.23 o 
  11  -1   2       90.69       88.89      6.74 o 
  12  -1   2        0.77        2.52      1.99 o 
  13  -1   2      862.03      796.53     25.44 o 
 -12   0   2        1.56        6.19      4.20 o 
 -11   0   2        0.46        1.38      1.78 o 
 -10   0   2        2.29        4.49      1.79 o 
  -9   0   2        0.38        1.29      2.46 o 
  -8   0   2      153.47      162.95     11.31 o 
  -7   0   2     1048.39     1068.30     30.02 o 
  -6   0   2     1546.04     1585.30     28.51 o 
  -5   0   2     2255.18     2275.61     43.74 o 
  -4   0   2      301.71      275.54     19.25 o 
  -3   0   2     2258.62     2164.25     39.90 o 
  -2   0   2    10521.42    10555.58    168.50 o 
  -1   0   2      567.46      680.33     13.32 o 
   0   0   2      636.77      592.92     22.41 o 
   1   0   2     7709.17     7769.48     67.39 o 
   2   0   2     3385.16     3178.85     24.40 o 
   3   0   2     5023.23     4981.49     31.02 o 
   4   0   2        1.72        2.18      0.78 o 
   5   0   2      855.32      918.06     26.05 o 
   6   0   2      224.23      283.08     17.45 o 
   7   0   2     1290.53     1378.65     25.55 o 
   8   0   2      699.65      787.90     23.26 o 
   9   0   2     1783.93     1815.47     38.56 o 
  10   0   2      679.69      733.36     24.99 o 
  11   0   2      147.94      148.00     10.81 o 
  12   0   2      267.82      247.66     19.09 o 
  13   0   2      180.82      183.92     18.71 o 
 -12   1   2        2.64        8.77      2.68 o 
 -11   1   2        0.71        5.66      2.16 o 
 -10   1   2        1.63        8.90      2.45 o 
  -9   1   2        0.00        7.59      3.52 o 
  -8   1   2     1610.44     1816.49     53.48 o 
  -7   1   2     2570.17     2618.69     72.80 o 
  -6   1   2        8.24        5.40      2.69 o 
  -5   1   2       19.84       27.38      4.49 o 
  -4   1   2      226.15      240.14     20.10 o 
  -3   1   2        1.82        2.74      2.17 o 
  -2   1   2     1337.81     1443.58     17.37 o 
  -1   1   2      801.97      884.41     13.78 o 
   0   1   2     1219.37     1327.31     19.27 o 
   1   1   2     5305.24     4917.51     42.87 o 
   2   1   2      121.00      119.20      4.58 o 
   3   1   2     6484.14     6771.45     59.70 o 
   4   1   2     1595.92     1607.95     87.17 o 
   5   1   2        8.67        3.56      2.23 o 
   7   1   2     2351.26     2297.21     65.78 o 
   8   1   2     2387.60     2366.75     26.25 o 
   9   1   2     1682.80     1738.69     31.69 o 
  10   1   2     2049.92     2097.07     37.26 o 
  11   1   2        0.69        4.14      1.75 o 
  12   1   2      343.84      376.04     21.50 o 
  13   1   2      321.43      315.69     16.44 o 
 -12   2   2       52.79       49.85      7.17 o 
 -11   2   2       50.90       76.26      8.50 o 
 -10   2   2      435.72      426.46     24.15 o 
  -9   2   2      689.10      756.11     32.16 o 
  -8   2   2      775.51      762.12    137.32 o 
  -7   2   2      355.19      422.30     28.79 o 
  -6   2   2      997.98     1103.12     43.99 o 
  -5   2   2      833.28     1005.28    201.27 o 
  -4   2   2       74.93       87.43      9.44 o 
  -3   2   2     1295.05     1427.56     22.24 o 
  -2   2   2       18.87       12.22      1.23 o 
   0   2   2      144.49      147.42      5.50 o 
   1   2   2     2110.06     1998.28     10.36 o 
   2   2   2      714.80      679.22     10.32 o 
   3   2   2      518.45      505.88     13.97 o 
   4   2   2     1556.65     1538.40     40.79 o 
   5   2   2    11869.95    13763.22   1290.24 o 
   6   2   2     4254.26     4443.27     36.66 o 
   7   2   2      516.35      508.58     15.69 o 
   9   2   2      308.18      317.05     15.23 o 
  10   2   2       55.70       49.62      5.17 o 
  11   2   2       93.89       76.22      9.11 o 
  12   2   2       66.23       59.20      7.16 o 
  13   2   2       18.69       18.18      3.25 o 
 -11   3   2      223.70      223.96     15.38 o 
 -10   3   2       20.39       20.98      2.51 o 
  -9   3   2      775.69      868.57     37.89 o 
  -8   3   2      950.28      991.21     46.40 o 
  -7   3   2      193.55      208.30     24.92 o 
  -6   3   2     1019.62      976.26     39.49 o 
  -5   3   2      514.58      519.94     19.07 o 
  -4   3   2       43.31       59.41      7.91 o 
  -3   3   2      106.81       91.99      9.34 o 
  -2   3   2      989.26      935.91     20.73 o 
  -1   3   2      207.89      169.07      8.13 o 
   0   3   2        7.32        5.58      0.66 o 
   1   3   2      571.13      534.85     14.69 o 
   2   3   2      326.76      270.48      6.13 o 
   3   3   2      770.87      726.96     16.57 o 
   5   3   2      334.16      409.24     12.63 o 
   6   3   2      260.65      311.58     16.48 o 
   7   3   2      837.70      868.37     29.54 o 
   8   3   2      333.04      352.17     16.76 o 
   9   3   2      196.06      201.98     12.51 o 
  10   3   2      356.40      359.74     16.29 o 
  11   3   2      241.21      232.93     16.57 o 
  12   3   2       39.83       49.48     11.15 o 
  13   3   2       16.06       11.77      2.84 o 
 -11   4   2      479.31      472.09     18.85 o 
 -10   4   2       28.07       42.36      3.74 o 
  -9   4   2      942.14     1011.94     50.23 o 
  -8   4   2     1198.21     1285.62     34.06 o 
  -7   4   2      517.57      523.25     20.08 o 
  -6   4   2      115.59      112.60     13.16 o 
  -5   4   2     1248.36     1235.64    133.87 o 
  -4   4   2       47.52       43.78      5.39 o 
  -3   4   2      512.69      524.42     22.19 o 
  -2   4   2     7366.50     7645.79     69.80 o 
  -1   4   2      202.32      164.65      5.09 o 
   0   4   2      852.30      866.43      9.18 o 
   1   4   2     3822.07     3932.38     27.53 o 
   2   4   2       18.07       30.98      1.93 o 
   3   4   2      759.84      854.47     19.17 o 
   4   4   2     5217.35     5927.31     54.70 o 
   5   4   2      227.37      194.85     14.28 o 
   6   4   2       94.32       98.94     11.51 o 
   7   4   2      575.55      571.23     21.31 o 
   8   4   2      238.91      300.65     18.83 o 
   9   4   2      452.90      487.85     15.52 o 
  10   4   2        2.69        3.91      1.47 o 
  11   4   2        6.71        9.35      2.12 o 
  12   4   2      174.07      199.08     25.50 o 
  13   4   2      418.00      428.70     15.03 o 
 -11   5   2      783.11      852.00     26.61 o 
 -10   5   2       53.55       64.38      7.68 o 
  -9   5   2       36.94       38.48      5.36 o 
  -8   5   2       21.25       20.96      4.73 o 
  -7   5   2        7.17        5.28      2.11 o 
  -6   5   2      180.88      189.71     19.96 o 
  -5   5   2       52.37       45.04      5.57 o 
  -4   5   2      635.36      649.19     26.20 o 
  -3   5   2      225.72      244.01     22.31 o 
  -2   5   2      796.10      815.59     21.93 o 
  -1   5   2     1331.17     1340.80     32.73 o 
   0   5   2     6104.15     6150.53     27.29 o 
   1   5   2       90.52      118.89      7.19 o 
   2   5   2     5753.30     6106.21     54.66 o 
   3   5   2     5951.70     6095.26     62.04 o 
   4   5   2      697.58      721.40     25.87 o 
   5   5   2     1508.51     1472.67     20.13 o 
   6   5   2     1428.36     1267.96    138.06 o 
   7   5   2      733.33      737.91     30.34 o 
   8   5   2      154.87      165.48     13.22 o 
   9   5   2       95.33       98.48     15.64 o 
  10   5   2      594.05      589.98     39.98 o 
  11   5   2      216.96      220.54     19.60 o 
  12   5   2        2.03        0.65      1.69 o 
  13   5   2        0.14        0.88      2.11 o 
 -11   6   2      634.16      632.04     31.41 o 
 -10   6   2      107.13       95.34     11.03 o 
  -9   6   2       14.39       21.73      3.23 o 
  -8   6   2       80.76       83.00      7.06 o 
  -7   6   2      113.14      121.95     17.11 o 
  -6   6   2       75.69       71.06      9.34 o 
  -5   6   2      405.12      378.54     25.79 o 
  -4   6   2      796.46      736.38     31.48 o 
  -3   6   2      332.46      304.53     20.47 o 
  -2   6   2      667.99      609.91     20.59 o 
  -1   6   2     6954.70     7281.59    837.61 o 
   0   6   2     6961.91     7303.66     49.70 o 
   1   6   2     3769.37     4395.90     29.41 o 
   2   6   2     2196.46     2167.22     22.76 o 
   3   6   2     5215.86     5686.38     45.97 o 
   4   6   2     1457.55     1524.52     15.58 o 
   5   6   2       83.51       74.46      9.08 o 
   6   6   2       14.29       15.60      3.67 o 
   7   6   2        0.52        7.27      4.01 o 
   8   6   2     1391.65     1282.29     40.09 o 
   9   6   2      911.60      927.70     18.60 o 
  10   6   2      437.90      453.05     26.03 o 
  11   6   2       13.24        9.51      3.71 o 
  12   6   2      348.03      361.24     16.14 o 
 -10   7   2       16.43       16.67      6.90 o 
  -9   7   2       59.65       65.54     10.23 o 
  -8   7   2      272.83      269.99     18.44 o 
  -7   7   2        1.29        4.55      1.86 o 
  -6   7   2       52.50       68.98      9.92 o 
  -5   7   2      611.60      641.03     32.30 o 
  -4   7   2     1749.69     1835.19     28.92 o 
  -3   7   2      246.33      280.02     25.99 o 
  -2   7   2     1710.61     1606.26     21.81 o 
  -1   7   2      208.16      193.08      7.14 o 
   0   7   2       89.35       89.57      6.87 o 
   1   7   2      808.26      927.56     29.20 o 
   2   7   2        3.32        4.06      1.10 o 
   3   7   2      282.49      240.86     21.46 o 
   4   7   2       16.79       15.48      7.46 o 
   5   7   2       14.28       18.04      3.62 o 
   6   7   2      499.11      510.58    101.43 o 
   7   7   2      112.30      151.57     17.11 o 
   8   7   2      930.21      898.50     25.43 o 
   9   7   2       66.36       64.48      7.47 o 
  10   7   2      831.48      802.90     34.26 o 
  11   7   2      144.48      150.49     12.83 o 
  12   7   2        2.92        6.45      2.30 o 
 -10   8   2       56.71       50.81      9.22 o 
  -9   8   2      183.75      194.81     18.62 o 
  -8   8   2       20.74       27.71      3.79 o 
  -7   8   2        0.92        5.17      3.13 o 
  -6   8   2      417.12      366.82     16.86 o 
  -5   8   2      480.66      570.37     36.82 o 
  -4   8   2      357.54      349.23     32.73 o 
  -3   8   2     2069.85     1968.65     49.32 o 
  -2   8   2      158.13      169.57     14.89 o 
  -1   8   2        3.10        4.90      1.51 o 
   0   8   2     1391.36     1413.45     12.75 o 
   1   8   2     1349.28     1330.76     11.84 o 
   2   8   2      156.44      170.40     10.35 o 
   3   8   2       15.17       12.75      2.52 o 
   4   8   2       17.61       26.12      3.97 o 
   5   8   2      665.36      651.23     23.59 o 
   6   8   2      520.18      484.92     21.77 o 
   7   8   2      479.73      450.75     21.72 o 
   8   8   2       10.21        6.86      3.37 o 
   9   8   2      853.59      847.69     46.98 o 
  10   8   2     1705.71     1719.26     51.80 o 
  11   8   2      173.19      196.97     14.85 o 
  -9   9   2      569.27      708.01     40.67 o 
  -8   9   2      228.94      240.68     23.66 o 
  -7   9   2      255.27      227.09     52.43 o 
  -6   9   2      185.85      192.43     18.85 o 
  -5   9   2       78.46       78.33     10.54 o 
  -4   9   2      138.69      164.17     16.57 o 
  -3   9   2     1624.47     1652.02     68.88 o 
  -2   9   2      521.63      513.20     72.19 o 
  -1   9   2      571.13      567.21     16.94 o 
   0   9   2        0.12        4.29      1.65 o 
   1   9   2      126.04      105.87      8.31 o 
   2   9   2      101.95      100.85      8.32 o 
   3   9   2      144.62      158.40     11.80 o 
   4   9   2      388.04      414.58     21.61 o 
   5   9   2        3.89        4.37      3.22 o 
   6   9   2      552.79      507.89     22.92 o 
   7   9   2     2506.26     2439.59     54.39 o 
   8   9   2       11.49       12.84      3.29 o 
   9   9   2     1218.70     1195.45     47.54 o 
  10   9   2      208.01      226.70     23.43 o 
  11   9   2        5.83        3.33      4.40 o 
  -9  10   2       32.86       30.73      8.96 o 
  -8  10   2       92.61       98.51     12.84 o 
  -7  10   2      582.88      671.88     50.00 o 
  -6  10   2      341.43      381.43     34.25 o 
  -5  10   2      342.42      378.98     26.38 o 
  -4  10   2      321.86      315.53      9.32 o 
  -3  10   2     1484.76     1572.87     95.75 o 
  -2  10   2      866.72      840.82     14.30 o 
  -1  10   2      715.64      685.39     12.34 o 
   0  10   2      292.90      282.83     10.86 o 
   1  10   2        0.19        3.62      1.16 o 
   2  10   2     1282.90     1367.03     32.12 o 
   3  10   2       42.28       35.67      6.18 o 
   4  10   2       29.15       32.05      5.60 o 
   5  10   2       19.99       30.47      4.54 o 
   6  10   2      359.00      344.27     21.42 o 
   7  10   2      323.41      359.55     34.88 o 
   8  10   2      222.37      238.00     22.47 o 
   9  10   2        1.67        1.62      2.48 o 
  10  10   2       34.09       30.03      6.70 o 
  -8  11   2      856.38      940.83     42.52 o 
  -7  11   2      512.54      497.76     25.87 o 
  -6  11   2      103.08      132.66     10.43 o 
  -5  11   2        5.00        4.00      1.73 o 
  -4  11   2       80.00       92.93      7.90 o 
  -3  11   2       79.87       92.18     12.39 o 
  -2  11   2      753.01      747.87     14.57 o 
  -1  11   2      120.81      143.36     10.42 o 
   0  11   2      424.81      395.72     10.17 o 
   1  11   2      482.16      478.26     11.17 o 
   2  11   2     3269.81     3418.91     47.07 o 
   3  11   2       12.99       19.96      7.12 o 
   4  11   2     1006.90      958.20     17.58 o 
   5  11   2      686.99      636.48     31.06 o 
   6  11   2      478.16      449.74     27.01 o 
   7  11   2      149.25      141.94     18.57 o 
   8  11   2      143.71      140.73     16.63 o 
   9  11   2       37.89       28.49      6.70 o 
  -7  12   2      110.14      117.81     14.33 o 
  -6  12   2      114.89      133.18     23.25 o 
  -5  12   2       68.53       72.16      8.06 o 
  -4  12   2       78.92       92.38     17.29 o 
  -3  12   2        5.69        8.41      1.86 o 
  -2  12   2      135.46      154.22     11.74 o 
  -1  12   2       34.97       37.14      3.33 o 
   0  12   2      724.25      705.14     23.39 o 
   1  12   2     1837.38     1746.91     35.78 o 
   2  12   2      306.36      291.11     14.29 o 
   3  12   2     1054.42     1155.65     30.78 o 
   4  12   2      561.34      537.79     19.77 o 
   5  12   2       22.97       25.14      6.92 o 
   6  12   2      573.66      559.75     29.96 o 
   7  12   2      173.61      204.69     22.73 o 
   8  12   2      115.84      100.67     11.22 o 
  -5  13   2       17.75       22.90      3.91 o 
  -4  13   2      124.98      123.32     11.48 o 
  -3  13   2      309.42      348.92     24.68 o 
  -2  13   2       19.25       23.14      4.96 o 
  -1  13   2      352.17      322.20     20.23 o 
   0  13   2     2820.59     2862.72     64.97 o 
   1  13   2      697.49      729.19     16.23 o 
   2  13   2      129.01      151.59     11.79 o 
   3  13   2      577.43      636.95     24.58 o 
   4  13   2     1326.53     1412.75     70.49 o 
   5  13   2       65.65       59.68      6.74 o 
   6  13   2        1.80        4.06      4.13 o 
   7  13   2       50.91       55.59      9.90 o 
  -4  14   2        6.04        9.45      2.94 o 
  -3  14   2       88.06       80.66      7.16 o 
  -2  14   2      321.59      331.90     18.54 o 
  -1  14   2       25.86       25.09      3.44 o 
   0  14   2      177.03      168.09     10.48 o 
   1  14   2       39.01       49.66      4.45 o 
   2  14   2      122.49      156.79     11.22 o 
   3  14   2      213.32      212.76     21.85 o 
   4  14   2      138.04      126.61     14.02 o 
   5  14   2        0.03        7.84      5.36 o 
   0  15   2      114.35       84.35     12.91 o 
   1  15   2       18.75       15.48      6.73 o 
  -3 -12   3       31.39       16.30      6.74 o 
  -2 -12   3      723.70      612.54     24.91 o 
  -1 -12   3      160.93      122.46     36.64 o 
   0 -12   3       29.95       28.86      7.31 o 
   1 -12   3        1.89       18.40      5.26 o 
   2 -12   3       10.98        9.78      2.33 o 
   3 -12   3      357.26      396.51     20.59 o 
   4 -12   3      148.66      139.03     18.50 o 
   5 -12   3       10.99        8.42      2.82 o 
  -5 -11   3       19.10       28.38      7.48 o 
  -4 -11   3       66.52       70.95      7.09 o 
  -3 -11   3      249.30      235.21     17.22 o 
  -2 -11   3       21.25       19.18      4.85 o 
  -1 -11   3      186.35      187.17     25.53 o 
   0 -11   3      216.99      202.25     16.22 o 
   1 -11   3      206.81      210.41     17.99 o 
   2 -11   3       33.85       25.34      2.89 o 
   3 -11   3       61.38       55.28      6.30 o 
   4 -11   3      155.55      130.01     10.55 o 
   5 -11   3        1.99        3.61      1.49 o 
   6 -11   3      285.66      302.56     47.58 o 
   7 -11   3       92.09       89.78      6.78 o 
  -6 -10   3       12.30        7.31      2.31 o 
  -5 -10   3        5.00        5.74      2.13 o 
  -4 -10   3      335.48      311.11     18.13 o 
  -3 -10   3      621.71      589.33     23.07 o 
  -2 -10   3       23.78       29.81      3.64 o 
  -1 -10   3       87.64       72.08      8.06 o 
   0 -10   3        0.55        4.02      1.13 o 
   1 -10   3      137.00      119.92      9.89 o 
   2 -10   3      603.04      558.56     18.09 o 
   3 -10   3      151.28      154.04     10.69 o 
   4 -10   3       35.88       36.14      3.62 o 
   5 -10   3     3926.77     4127.02    142.62 o 
   6 -10   3      726.41      728.35     39.06 o 
   7 -10   3        0.65        3.67      2.12 o 
   8 -10   3      518.46      537.32     28.77 o 
   9 -10   3      716.38      768.13     50.86 o 
  -7  -9   3      145.72      144.92     15.16 o 
  -6  -9   3      139.93      144.96     11.58 o 
  -5  -9   3      329.43      323.98     24.70 o 
  -4  -9   3      128.09      110.21     11.76 o 
  -3  -9   3      128.72      119.72     11.34 o 
  -2  -9   3       74.68       85.25      6.04 o 
  -1  -9   3       65.50       67.41      4.83 o 
   0  -9   3       11.40        7.14      3.28 o 
   1  -9   3      172.52      164.78     13.45 o 
   2  -9   3      944.37      788.03     22.90 o 
   3  -9   3      287.42      302.21     17.60 o 
   4  -9   3      248.93      249.19     18.40 o 
   5  -9   3      307.97      337.98     19.02 o 
   6  -9   3       54.33       51.54      7.09 o 
   7  -9   3       45.01       45.59      5.11 o 
   8  -9   3       61.90       66.71     10.70 o 
   9  -9   3        7.45        7.45      2.94 o 
  10  -9   3       17.38       20.27      5.91 o 
  -8  -8   3      866.69      811.01     40.55 o 
  -7  -8   3      211.13      204.86     14.54 o 
  -6  -8   3       61.01       73.70      9.43 o 
  -5  -8   3       97.33      103.96     10.62 o 
  -4  -8   3        0.18        6.88      1.91 o 
  -3  -8   3       51.64       63.56      6.73 o 
  -2  -8   3     2481.93     2503.30    108.55 o 
  -1  -8   3       79.21       83.85      7.73 o 
   0  -8   3     1209.66     1163.67     21.68 o 
   1  -8   3      668.66      656.31     12.97 o 
   2  -8   3      203.95      193.47     12.43 o 
   3  -8   3        7.05        5.43      1.75 o 
   4  -8   3       51.68       45.94      4.61 o 
   5  -8   3      173.08      174.46     10.44 o 
   6  -8   3        4.77        8.40      3.12 o 
   7  -8   3       22.27       22.84      3.38 o 
   8  -8   3       76.79       67.96     15.99 o 
   9  -8   3       28.60       26.71      5.23 o 
  10  -8   3       23.59       15.50      4.06 o 
  -9  -7   3       42.03       43.50      7.76 o 
  -8  -7   3      292.03      282.45     33.92 o 
  -7  -7   3       72.07       64.87      8.41 o 
  -6  -7   3      102.13      108.98      9.11 o 
  -5  -7   3      260.49      286.42     20.88 o 
  -4  -7   3      815.48      894.46     27.17 o 
  -3  -7   3      752.71      756.06     18.07 o 
  -2  -7   3       27.91       25.66     13.96 o 
  -1  -7   3      362.89      368.56     14.31 o 
   0  -7   3      125.36      109.92     11.87 o 
   1  -7   3        4.31        6.28      1.12 o 
   2  -7   3       99.72       90.65      6.28 o 
   3  -7   3      641.11      602.34     19.88 o 
   4  -7   3       64.67       60.94      5.91 o 
   5  -7   3        8.62        7.83      3.14 o 
   6  -7   3      326.29      367.88     23.87 o 
   7  -7   3       47.72       57.29      8.22 o 
   8  -7   3      342.12      402.24     30.36 o 
   9  -7   3      307.22      323.20     25.19 o 
  10  -7   3       27.96       17.84      4.58 o 
  11  -7   3      302.63      287.67     20.19 o 
  -9  -6   3      435.23      412.06     25.38 o 
  -8  -6   3       20.97       16.61      5.27 o 
  -7  -6   3       79.66       71.59     16.76 o 
  -6  -6   3        3.95        7.53      2.27 o 
  -5  -6   3     1804.90     1917.68     44.10 o 
  -4  -6   3     3574.58     3708.62     82.62 o 
  -3  -6   3     1105.38     1089.49     37.45 o 
  -2  -6   3      892.17      899.53     41.95 o 
  -1  -6   3     8197.75     8544.34     78.71 o 
   0  -6   3     2176.35     2226.36     72.21 o 
   1  -6   3      103.23      106.21      7.01 o 
   2  -6   3     2143.57     2011.10     24.11 o 
   3  -6   3     2892.83     2897.95     85.87 o 
   4  -6   3     1178.37     1088.68     43.61 o 
   5  -6   3       24.49       27.41      4.89 o 
   6  -6   3      175.70      199.36     13.98 o 
   7  -6   3      753.74      755.31     30.91 o 
   8  -6   3       26.09       23.05      5.09 o 
   9  -6   3     1224.89     1191.48     46.09 o 
  10  -6   3      149.06      157.25     17.12 o 
  11  -6   3      245.19      234.86     23.84 o 
  12  -6   3      497.92      527.16     19.87 o 
 -10  -5   3      106.24      110.77      9.23 o 
  -9  -5   3      249.80      229.61     15.94 o 
  -8  -5   3        0.96        6.95      4.16 o 
  -7  -5   3     1267.28     1209.09     29.50 o 
  -6  -5   3      151.27      155.87      8.97 o 
  -5  -5   3     1557.99     1596.90     39.85 o 
  -4  -5   3     2469.01     2398.79     45.58 o 
  -3  -5   3      401.49      429.85     25.80 o 
  -2  -5   3      499.96      509.71     20.47 o 
  -1  -5   3      960.87      927.56     18.74 o 
   0  -5   3      530.49      553.87     14.92 o 
   1  -5   3       10.60        9.07      2.01 o 
   2  -5   3        0.25        1.51      1.69 o 
   3  -5   3      192.69      187.22     12.59 o 
   4  -5   3      257.98      302.40     27.48 o 
   5  -5   3      885.08     1011.21     50.33 o 
   6  -5   3      186.79      190.24     19.02 o 
   7  -5   3        0.24        0.89      1.04 o 
   8  -5   3      963.92      870.21     23.20 o 
   9  -5   3      148.03      131.92     10.02 o 
  10  -5   3      152.13      120.81     28.96 o 
  11  -5   3      184.99      150.04     21.78 o 
  12  -5   3       13.41        7.91      2.67 o 
 -10  -4   3       13.09        6.90      1.88 o 
  -9  -4   3      204.56      207.59     16.85 o 
  -8  -4   3       15.42       18.34      3.37 o 
  -7  -4   3      360.88      403.79     28.90 o 
  -6  -4   3      708.68      755.78     30.21 o 
  -5  -4   3     1098.57     1191.26     36.84 o 
  -4  -4   3      341.17      355.62     20.41 o 
  -3  -4   3       35.73       54.27     12.72 o 
  -2  -4   3       22.74       33.74      3.58 o 
  -1  -4   3      111.55      120.80      9.65 o 
   0  -4   3       55.45       87.90      9.12 o 
   1  -4   3       42.15       39.50      2.84 o 
   2  -4   3      448.99      489.11     10.38 o 
   3  -4   3       65.89       64.54      7.36 o 
   4  -4   3     1856.71     1840.04     24.57 o 
   5  -4   3       24.91       17.35      2.75 o 
   6  -4   3      426.40      364.19     34.69 o 
   7  -4   3     1683.24     1547.74     77.94 o 
   8  -4   3      169.28      157.56     21.49 o 
   9  -4   3      656.92      619.58     26.11 o 
  10  -4   3     1677.06     1598.03     28.92 o 
  11  -4   3      255.74      241.32     12.77 o 
  12  -4   3      183.08      134.65     20.09 o 
  13  -4   3      408.39      405.55     20.95 o 
 -10  -3   3      161.69      166.85     13.59 o 
  -9  -3   3     1560.00     1639.35    105.82 o 
  -8  -3   3      534.93      529.84     19.17 o 
  -7  -3   3      132.80      125.45     22.77 o 
  -6  -3   3      340.96      379.93     16.43 o 
  -5  -3   3      557.54      598.62     22.44 o 
  -4  -3   3      256.89      264.78     15.84 o 
  -3  -3   3        0.86        5.40      2.38 o 
  -2  -3   3       23.49       31.97      3.32 o 
  -1  -3   3      523.40      523.78     24.22 o 
   0  -3   3       84.31       85.83      9.12 o 
   1  -3   3      611.51      559.16     20.98 o 
   2  -3   3     1460.78     1501.39     22.65 o 
   3  -3   3     1412.64     1509.19     32.17 o 
   4  -3   3     1014.25     1114.60     16.10 o 
   5  -3   3       97.34       93.72      6.12 o 
   6  -3   3      538.52      434.97     26.18 o 
   7  -3   3     2837.11     2864.64     58.61 o 
   8  -3   3      243.55      225.80     11.69 o 
   9  -3   3     1545.19     1523.62     31.88 o 
  10  -3   3      504.78      535.47     45.56 o 
  11  -3   3      184.28      171.16     20.71 o 
  12  -3   3        0.75        2.71      1.29 o 
  13  -3   3       40.29       32.54     11.05 o 
 -11  -2   3       10.91       12.24      2.98 o 
 -10  -2   3      787.67      828.16     33.80 o 
  -9  -2   3      345.43      355.35     23.40 o 
  -8  -2   3      234.61      282.34     21.15 o 
  -7  -2   3     1408.88     1371.46     36.03 o 
  -6  -2   3      445.90      449.64     27.67 o 
  -5  -2   3      569.24      620.59     41.81 o 
  -4  -2   3      926.09     1005.29    201.81 o 
  -3  -2   3      402.67      469.33     22.67 o 
  -2  -2   3        7.64        3.59      1.50 o 
  -1  -2   3      101.41      105.82     10.86 o 
   0  -2   3     2358.85     2451.51     24.60 o 
   1  -2   3     3143.70     3118.36     25.35 o 
   2  -2   3        0.09        1.56      0.95 o 
   3  -2   3      155.21      146.57     23.56 o 
   4  -2   3      160.41      164.48     11.01 o 
   5  -2   3     1839.03     1819.83     55.11 o 
   6  -2   3      109.87      111.06      6.24 o 
   7  -2   3        3.24        2.41      0.85 o 
   8  -2   3      184.10      196.67     14.57 o 
   9  -2   3      376.33      408.34     33.80 o 
  10  -2   3       55.36       52.57      5.79 o 
  11  -2   3       68.29       64.08      5.86 o 
  12  -2   3       20.00       21.45      4.36 o 
  13  -2   3      169.93      129.63     31.87 o 
 -11  -1   3     1593.18     1673.65     43.75 o 
 -10  -1   3      669.84      642.99     28.34 o 
  -9  -1   3       20.38       20.28      3.42 o 
  -8  -1   3     2047.83     2018.27     41.92 o 
  -7  -1   3     2506.83     2444.82     82.31 o 
  -6  -1   3      184.35      192.29     22.74 o 
  -5  -1   3       51.36       40.02      4.18 o 
  -4  -1   3      178.69      215.79     19.76 o 
  -3  -1   3     1137.40     1207.19     30.11 o 
  -2  -1   3     1899.64     2018.21     25.02 o 
  -1  -1   3     2874.51     2760.37     27.79 o 
   0  -1   3     2853.57     2815.63     27.29 o 
   1  -1   3     3492.76     3828.33     35.49 o 
   2  -1   3    21628.82    22072.10   2068.91 o 
   3  -1   3      438.56      369.72     18.50 o 
   4  -1   3      158.07      147.43      9.78 o 
   5  -1   3      404.71      361.98     11.07 o 
   6  -1   3     1939.88     2019.87     31.14 o 
   7  -1   3      517.60      550.38     16.32 o 
   8  -1   3      419.91      431.02     27.06 o 
   9  -1   3        5.68        4.09      1.30 o 
  10  -1   3      346.28      320.20     15.78 o 
  11  -1   3      336.87      351.12     32.68 o 
  12  -1   3      785.41      709.59     24.39 o 
  13  -1   3      271.76      241.43     14.26 o 
 -11   0   3        6.33        7.75      2.54 o 
 -10   0   3      204.06      214.84     15.10 o 
  -9   0   3      192.19      188.97     17.74 o 
  -8   0   3      287.12      305.05     22.91 o 
  -7   0   3       44.64       58.57     10.15 o 
  -6   0   3      171.63      215.38     45.53 o 
  -5   0   3      232.87      312.43     32.48 o 
  -4   0   3     3222.17     3131.48     29.30 o 
  -3   0   3       19.38       15.38      2.43 o 
  -2   0   3     4783.02     4882.47     44.50 o 
  -1   0   3      591.16      657.89     63.78 o 
   0   0   3      705.85      661.95     62.78 o 
   2   0   3     1110.09     1131.86     14.28 o 
   3   0   3     4532.07     4192.60     48.57 o 
   4   0   3     2546.60     2170.11     17.92 o 
   5   0   3      193.73      212.81      7.30 o 
   6   0   3     1069.22     1048.87     24.97 o 
   7   0   3     1076.20     1040.18     29.34 o 
   8   0   3       47.15       44.63      4.18 o 
   9   0   3       85.20       90.06      7.66 o 
  10   0   3     1151.23     1221.77     29.32 o 
  11   0   3      112.13      112.24      9.99 o 
  12   0   3        0.84        1.23      1.20 o 
  13   0   3       64.15       55.90      5.34 o 
 -11   1   3      308.14      286.56     10.44 o 
 -10   1   3      123.51      129.61     16.20 o 
  -9   1   3       19.21       23.84      3.65 o 
  -8   1   3        5.58        5.64      3.64 o 
  -7   1   3      264.13      315.56     24.11 o 
  -6   1   3      105.27      172.54     24.02 o 
  -5   1   3      125.59      145.21     17.26 o 
  -4   1   3      787.56      804.58     28.89 o 
  -3   1   3       23.86       10.33      1.38 o 
  -2   1   3      133.76      172.73      8.55 o 
  -1   1   3     3878.72     3937.27     37.09 o 
   0   1   3    13169.95    12849.22   1204.54 o 
   1   1   3      609.23      459.05     22.98 o 
   2   1   3      568.80      559.84     12.63 o 
   3   1   3     1469.93     1269.67     15.04 o 
   4   1   3     9279.48     8698.00     76.85 o 
   5   1   3     1095.49     1071.63     26.64 o 
   6   1   3     1181.22     1147.17     11.54 o 
   7   1   3      215.17      203.07     10.43 o 
   8   1   3        2.17        2.52      1.02 o 
   9   1   3     1243.27     1271.20     27.81 o 
  10   1   3      684.61      695.83     26.36 o 
  11   1   3        8.67        7.34      1.80 o 
  12   1   3      578.88      562.73     22.78 o 
  13   1   3      991.42      991.50     35.11 o 
 -11   2   3        0.91        5.58      2.42 o 
 -10   2   3       76.69       73.49      7.56 o 
  -9   2   3       74.88       67.45     10.02 o 
  -8   2   3      288.79      329.91     52.32 o 
  -7   2   3      177.81      215.89     15.08 o 
  -6   2   3      445.99      408.26     25.24 o 
  -5   2   3       64.28       47.70      6.39 o 
  -4   2   3      100.93      112.46     11.43 o 
  -3   2   3     2863.25     3156.58     56.12 o 
  -2   2   3     1530.68     1634.46    153.71 o 
  -1   2   3     1305.17     1360.78     26.34 o 
   0   2   3     2973.13     3005.36     30.91 o 
   1   2   3      558.03      589.22     14.95 o 
   2   2   3     1223.59     1220.14     25.63 o 
   4   2   3     1081.51     1080.96     20.38 o 
   5   2   3       31.52       31.65      3.01 o 
   6   2   3      154.34      181.17     22.56 o 
   7   2   3     1610.55     1639.66     15.63 o 
   8   2   3       35.71       44.29      6.13 o 
   9   2   3     2727.99     2975.00    124.76 o 
  10   2   3      247.87      237.97     17.54 o 
  11   2   3      147.40      156.67     12.05 o 
  12   2   3      340.41      359.88     16.72 o 
  13   2   3        2.74        2.78      1.35 o 
 -11   3   3       14.66       15.35      3.19 o 
 -10   3   3       39.65       41.90      7.43 o 
  -9   3   3      243.38      257.35     17.69 o 
  -8   3   3      291.07      313.91     22.42 o 
  -7   3   3      741.35      748.06     25.41 o 
  -6   3   3      166.85      167.81     21.89 o 
  -5   3   3     1024.81      984.91     37.49 o 
  -4   3   3      175.99      140.48     16.03 o 
  -3   3   3      124.58      123.55     10.19 o 
  -2   3   3     4102.01     4598.09     44.37 o 
  -1   3   3      888.01      876.23     19.48 o 
   0   3   3      879.02      832.33     13.08 o 
   1   3   3     1747.92     1666.37      7.13 o 
   2   3   3      485.72      473.24     10.52 o 
   3   3   3      132.85      122.72      6.90 o 
   4   3   3       18.46       18.39      5.58 o 
   5   3   3     1161.08     1264.18     29.54 o 
   6   3   3     3185.17     3397.64     28.17 o 
   7   3   3      255.90      325.37     16.98 o 
   8   3   3      531.85      525.46     19.67 o 
   9   3   3        9.51        5.21      3.53 o 
  10   3   3     2367.07     2494.36     45.82 o 
  11   3   3     2061.96     2193.51     38.18 o 
  12   3   3       74.45       80.49      9.25 o 
  13   3   3      473.67      470.14     22.25 o 
 -11   4   3       84.75       83.53      7.25 o 
 -10   4   3      114.32      140.48     17.89 o 
  -9   4   3      684.67      695.58     28.05 o 
  -8   4   3     1143.85     1326.71     43.67 o 
  -7   4   3      248.80      279.07     22.66 o 
  -6   4   3      889.89      848.82     40.58 o 
  -5   4   3     5719.29     5851.61     52.78 o 
  -4   4   3      564.83      536.24     21.92 o 
  -3   4   3       19.90        7.02      0.76 o 
  -2   4   3     4860.12     5243.86     49.86 o 
  -1   4   3        0.88        3.29      1.91 o 
   0   4   3      448.58      426.46      9.21 o 
   1   4   3        6.75       11.52      0.90 o 
   2   4   3      936.52      933.71     14.33 o 
   3   4   3      143.71      125.61      9.84 o 
   4   4   3     1352.30     1414.04     65.37 o 
   5   4   3      179.40      169.70     13.89 o 
   6   4   3       32.00       47.61      5.11 o 
   8   4   3      548.89      631.44     25.39 o 
   9   4   3       35.37       27.60      4.66 o 
  10   4   3      152.67      180.41      9.84 o 
  11   4   3      542.81      546.49     25.99 o 
  12   4   3        6.29        6.44      3.48 o 
  13   4   3        4.40       10.87      2.37 o 
 -11   5   3      331.88      360.35     22.16 o 
 -10   5   3       33.55       29.29      4.96 o 
  -9   5   3      963.47     1045.18     39.69 o 
  -8   5   3      763.77      889.56     43.20 o 
  -7   5   3       14.61       25.66      5.89 o 
  -6   5   3     1831.55     1846.62     47.10 o 
  -5   5   3       13.44       12.42      3.08 o 
  -4   5   3        0.75        3.41      2.15 o 
  -3   5   3     1205.47     1101.84     16.62 o 
  -2   5   3     1299.76     1194.69     13.75 o 
  -1   5   3      669.56      703.02     12.27 o 
   0   5   3      229.70      238.99      7.11 o 
   1   5   3     1974.23     2131.91     11.89 o 
   2   5   3      799.79      826.48     13.24 o 
   3   5   3     1940.08     1993.15     38.68 o 
   4   5   3     1940.60     2029.31     22.33 o 
   5   5   3      416.28      355.20     15.87 o 
   6   5   3     1910.53     1712.91     23.36 o 
   7   5   3        0.26        5.92      1.91 o 
   8   5   3      123.49      131.31     12.06 o 
   9   5   3      432.87      379.82     18.30 o 
  10   5   3       10.30       18.58      4.31 o 
  11   5   3       86.47       78.52      8.59 o 
  12   5   3        3.34        0.68      1.52 o 
  13   5   3       48.41       48.22      5.20 o 
 -10   6   3      470.45      505.12     40.19 o 
  -9   6   3        0.46        3.36      2.58 o 
  -8   6   3       32.89       30.83      4.78 o 
  -7   6   3     1322.56     1251.06     42.11 o 
  -6   6   3      495.34      492.63     16.78 o 
  -5   6   3       18.67       19.29      3.54 o 
  -4   6   3        8.69       15.89      3.73 o 
  -3   6   3       32.29       36.68      5.23 o 
  -2   6   3     1095.69     1104.33     10.94 o 
  -1   6   3      277.49      216.90      8.65 o 
   0   6   3     1517.70     1505.01     15.85 o 
   1   6   3        9.26       26.67      2.17 o 
   2   6   3     4552.06     4915.47     93.43 o 
   3   6   3     6642.54     6749.11     52.91 o 
   4   6   3      278.65      232.23     14.56 o 
   5   6   3      425.37      429.58     15.36 o 
   6   6   3     5766.57     5910.19     78.13 o 
   7   6   3      760.87      694.37     30.29 o 
   8   6   3       17.83       10.97      3.46 o 
   9   6   3        4.10        4.72      2.25 o 
  10   6   3        9.86       16.22      6.12 o 
  11   6   3       32.39       29.12      4.65 o 
  12   6   3       65.35       63.76      6.58 o 
  13   6   3      103.67      100.54      9.10 o 
 -10   7   3        8.90        3.71      1.90 o 
  -9   7   3        2.23        6.05      3.14 o 
  -8   7   3       73.90       64.73      8.36 o 
  -7   7   3       38.91       40.89      4.32 o 
  -6   7   3      195.23      203.62     17.02 o 
  -5   7   3       13.49       15.63      3.49 o 
  -4   7   3      184.08      186.86     23.56 o 
  -3   7   3      754.98      733.08     19.51 o 
  -2   7   3        1.59        3.20      2.16 o 
  -1   7   3      254.16      205.53      7.59 o 
   0   7   3      509.62      466.54      7.84 o 
   1   7   3      179.84      193.54      8.40 o 
   2   7   3       34.48       62.84      5.15 o 
   3   7   3      153.31      208.63     15.06 o 
   4   7   3      274.58      267.20     16.76 o 
   5   7   3     3416.85     3458.05     46.81 o 
   6   7   3      172.76      167.17     21.55 o 
   7   7   3      745.30      708.59     31.53 o 
   8   7   3     1776.77     1686.68     51.28 o 
   9   7   3        5.86        4.91      4.09 o 
  10   7   3      152.68      160.04     11.96 o 
  11   7   3       52.59       47.21      9.50 o 
  12   7   3        1.82        5.57      2.38 o 
 -10   8   3       15.01       14.47      4.75 o 
  -9   8   3       37.51       34.43      6.21 o 
  -8   8   3        3.33       10.72      3.54 o 
  -7   8   3      131.33      144.31     13.07 o 
  -6   8   3       45.30       51.52      7.51 o 
  -5   8   3       94.99      136.58     12.80 o 
  -4   8   3      222.68      275.35     27.73 o 
  -3   8   3      320.98      288.14     15.44 o 
  -2   8   3      212.35      208.62     17.55 o 
  -1   8   3        7.82        4.01      2.19 o 
   0   8   3     3545.97     3555.25     30.71 o 
   1   8   3     6276.13     6280.53     46.60 o 
   2   8   3     2381.87     2567.23     30.63 o 
   3   8   3     1066.92     1061.52     19.69 o 
   4   8   3     4086.25     3915.18     52.32 o 
   5   8   3      885.28      900.64     38.19 o 
   6   8   3        6.19       10.06      3.35 o 
   7   8   3        4.02        2.94      2.18 o 
   8   8   3      223.17      216.14     11.71 o 
   9   8   3      101.71      123.97     14.31 o 
  10   8   3      251.76      279.35     24.03 o 
  11   8   3      500.15      533.71     25.55 o 
  12   8   3       10.59       10.02      2.55 o 
  -9   9   3        3.45       15.13      4.24 o 
  -8   9   3       65.61       62.94     10.33 o 
  -7   9   3        2.23       11.71      4.67 o 
  -6   9   3       75.08       68.00      8.41 o 
  -5   9   3        0.53        4.83      1.35 o 
  -4   9   3        0.53        3.57      1.65 o 
  -3   9   3       20.93       15.03      2.66 o 
  -2   9   3     2384.59     2519.70     42.78 o 
  -1   9   3      993.75      958.87     28.65 o 
   0   9   3      870.98      915.28     19.98 o 
   1   9   3       20.14       30.77      3.16 o 
   2   9   3      279.77      268.15     11.33 o 
   3   9   3      343.96      354.97     13.25 o 
   4   9   3       17.56       14.19      2.55 o 
   5   9   3      314.78      280.07     14.46 o 
   6   9   3       34.03       37.64      8.64 o 
   7   9   3      513.25      445.33     23.70 o 
   8   9   3      404.70      383.57     26.93 o 
   9   9   3       41.15       52.41      7.57 o 
  10   9   3      328.27      359.47     23.19 o 
  11   9   3        0.31        8.84      3.67 o 
  -8  10   3       23.27       25.86      5.94 o 
  -7  10   3      452.12      526.68     41.63 o 
  -6  10   3      559.33      512.49     17.17 o 
  -5  10   3       16.21       13.50      3.36 o 
  -4  10   3      864.15      821.87     15.52 o 
  -3  10   3     3650.89     3680.22     82.74 o 
  -2  10   3      527.70      520.99     12.42 o 
  -1  10   3      679.43      713.19     27.75 o 
   0  10   3     2231.71     2333.25     33.03 o 
   1  10   3       69.23       78.27      6.43 o 
   2  10   3       44.04       65.32      6.08 o 
   3  10   3      326.89      301.20     10.74 o 
   4  10   3        4.45        4.88      1.92 o 
   5  10   3      654.67      643.89     18.27 o 
   6  10   3      175.53      195.01     14.91 o 
   7  10   3      141.75      152.85     17.20 o 
   8  10   3      528.68      526.70     21.37 o 
   9  10   3      246.05      256.92     30.30 o 
  10  10   3      158.18      209.60     25.03 o 
  11  10   3      282.73      241.34     12.76 o 
  -8  11   3      173.93      160.36     22.16 o 
  -7  11   3      152.21      158.64     16.59 o 
  -6  11   3       71.23       83.61      9.88 o 
  -5  11   3      119.31      108.71     15.54 o 
  -4  11   3      563.93      561.05     35.24 o 
  -3  11   3       44.55       54.43      4.47 o 
  -2  11   3        0.40        1.51      1.13 o 
  -1  11   3      105.45      119.11     12.45 o 
   0  11   3      166.65      188.15      9.18 o 
   1  11   3       48.92       50.58      4.53 o 
   2  11   3      576.29      545.89     19.41 o 
   3  11   3     1081.26     1077.50     17.84 o 
   4  11   3      213.68      236.50     13.84 o 
   5  11   3      484.67      504.39     24.82 o 
   6  11   3       15.73       21.19      4.06 o 
   7  11   3       90.05       97.93     13.93 o 
   8  11   3        0.01        5.13      2.27 o 
   9  11   3        7.16       14.22      3.80 o 
  10  11   3      375.63      435.91     28.58 o 
  -7  12   3       50.36       71.81     10.22 o 
  -6  12   3      407.04      425.22     38.23 o 
  -5  12   3     1127.01     1061.90     46.22 o 
  -4  12   3      594.40      600.99     19.35 o 
  -3  12   3      641.36      665.00     28.22 o 
  -2  12   3     1684.51     1804.72     45.07 o 
  -1  12   3      292.64      287.12     20.68 o 
   0  12   3        9.30        9.49      1.71 o 
   1  12   3       82.21       79.81      4.92 o 
   2  12   3      123.74      118.15      8.71 o 
   3  12   3      213.46      229.07     15.27 o 
   4  12   3      696.27      714.94     20.79 o 
   5  12   3       88.28      104.83      9.33 o 
   6  12   3     1166.65     1190.11     43.69 o 
   7  12   3      760.57      730.81     33.06 o 
   8  12   3      465.35      484.31     39.31 o 
   9  12   3        1.78       10.82      4.39 o 
  -5  13   3        3.26        6.14      3.20 o 
  -4  13   3        3.62        6.47      1.39 o 
  -3  13   3      169.63      174.60     13.38 o 
  -2  13   3      110.18      120.85     11.71 o 
  -1  13   3       14.61       16.63      2.52 o 
   0  13   3      208.73      213.29     10.00 o 
   1  13   3      476.92      512.70     20.10 o 
   2  13   3       17.36       18.92      4.65 o 
   3  13   3     1165.42     1218.30     26.15 o 
   4  13   3     2289.54     2383.03     90.37 o 
   5  13   3        5.63        7.83      2.61 o 
   6  13   3      262.34      276.44     27.61 o 
   7  13   3      529.09      540.05     41.40 o 
   8  13   3       47.71       37.75      6.45 o 
  -4  14   3      236.44      245.80     19.36 o 
  -3  14   3       16.95        9.71      2.81 o 
  -2  14   3      106.09      113.11     11.24 o 
  -1  14   3        9.93        8.59      1.93 o 
   0  14   3      145.78      141.50     10.63 o 
   1  14   3      131.03      137.58     10.60 o 
   2  14   3       17.30       19.02      2.11 o 
   3  14   3      600.97      573.08     27.71 o 
   4  14   3        0.01        5.91      2.08 o 
   5  14   3     1006.48     1129.94     28.63 o 
   6  14   3      319.62      329.28     26.05 o 
  -1  15   3       85.95       81.33      9.08 o 
   0  15   3      120.44      118.33     16.91 o 
   1  15   3      328.19      341.77     16.88 o 
   2  15   3        4.16        8.01      1.83 o 
   3  15   3        6.69        8.50      2.72 o 
   0 -12   4      201.80      176.29     20.77 o 
   1 -12   4      572.41      575.39     32.13 o 
   2 -12   4      297.87      392.48     34.65 o 
   3 -12   4        0.14        4.29      2.16 o 
   4 -12   4       92.81       94.72     12.02 o 
  -3 -11   4       21.48       12.46      6.50 o 
  -2 -11   4       26.38       20.83      5.62 o 
  -1 -11   4      456.50      461.73     60.63 o 
   0 -11   4      655.88      595.65     28.86 o 
   1 -11   4      300.12      296.08     40.69 o 
   2 -11   4      158.17      149.57     14.88 o 
   3 -11   4     1183.86     1216.51     36.67 o 
   4 -11   4     1016.36     1013.30     42.00 o 
   5 -11   4        0.50        3.40      1.43 o 
   6 -11   4        1.74        2.90      1.73 o 
  -5 -10   4      159.66      137.51     21.95 o 
  -4 -10   4        1.33        7.32      5.34 o 
  -3 -10   4      355.48      318.19     21.31 o 
  -2 -10   4       14.93       11.72      3.10 o 
  -1 -10   4      224.59      223.65     33.86 o 
   0 -10   4      760.91      714.20     24.74 o 
   1 -10   4       41.57       39.21      5.37 o 
   2 -10   4       46.56       47.41      5.78 o 
   3 -10   4        2.71        4.94      2.81 o 
   4 -10   4       46.68       43.33      3.55 o 
   5 -10   4      119.09      126.25      9.76 o 
   6 -10   4      285.61      296.28     25.53 o 
   7 -10   4        7.42        9.11      1.43 o 
   8 -10   4      146.24      128.48     12.55 o 
  -6  -9   4       97.57       95.14     11.97 o 
  -5  -9   4      502.88      506.85     30.07 o 
  -4  -9   4       92.73       99.64     17.68 o 
  -3  -9   4       97.57       92.47     13.61 o 
  -2  -9   4      173.54      167.83     19.43 o 
  -1  -9   4      158.18      149.78     10.57 o 
   0  -9   4       59.24       48.12      4.09 o 
   1  -9   4        0.75        0.00      0.64 o 
   2  -9   4        4.77        3.42      0.61 o 
   3  -9   4      136.29      115.59      9.37 o 
   4  -9   4        4.41        4.42      2.70 o 
   5  -9   4      242.43      243.87     15.24 o 
   6  -9   4      479.35      490.70     25.40 o 
   7  -9   4        2.44       -0.23      2.70 o 
   8  -9   4      321.87      289.89     25.80 o 
   9  -9   4       91.56       84.79      9.77 o 
  -7  -8   4      695.18      732.00     32.33 o 
  -6  -8   4       10.18       19.41      3.69 o 
  -5  -8   4     1803.23     1810.26     54.77 o 
  -4  -8   4     1066.40     1044.91     33.10 o 
  -3  -8   4      286.18      264.56     24.96 o 
  -2  -8   4       21.25       22.24      2.46 o 
  -1  -8   4       26.54       24.79      3.21 o 
   0  -8   4      125.52      124.74     15.22 o 
   1  -8   4     1765.29     1678.45     23.90 o 
   2  -8   4      678.16      658.62     15.77 o 
   3  -8   4       70.39       73.25      7.13 o 
   4  -8   4      232.61      204.81     12.04 o 
   5  -8   4      384.21      414.34     23.63 o 
   6  -8   4       50.21       44.50      3.12 o 
   7  -8   4      486.51      527.33     32.72 o 
   8  -8   4      592.27      659.80     45.25 o 
   9  -8   4       18.22       23.43      4.73 o 
  10  -8   4      241.03      254.70     83.02 o 
  -8  -7   4      410.49      381.74     37.42 o 
  -7  -7   4       15.75       12.45      5.29 o 
  -6  -7   4       27.90       24.44      4.27 o 
  -5  -7   4       21.54       23.33      3.03 o 
  -4  -7   4      384.74      374.01     18.02 o 
  -3  -7   4      154.90      174.47     11.64 o 
  -2  -7   4       21.59       24.23      6.45 o 
  -1  -7   4     1254.38     1234.19     25.76 o 
   0  -7   4      414.87      389.74     11.52 o 
   1  -7   4      518.48      550.82     11.69 o 
   2  -7   4      115.47      130.24      8.81 o 
   3  -7   4        5.55       10.63      2.68 o 
   4  -7   4        0.53        1.33      2.23 o 
   5  -7   4      325.09      354.29     16.85 o 
   6  -7   4      813.20      881.35     46.15 o 
   7  -7   4        4.88       10.70      3.47 o 
   8  -7   4       28.06       29.01      4.34 o 
   9  -7   4      186.09      211.15     18.08 o 
  10  -7   4      312.85      300.37     34.65 o 
  11  -7   4        0.04        3.42      1.53 o 
  -8  -6   4       89.62       79.56     10.77 o 
  -7  -6   4     1115.66     1134.51     36.70 o 
  -6  -6   4     1256.76     1307.74     73.86 o 
  -5  -6   4      191.64      193.74     14.57 o 
  -4  -6   4      302.25      313.69     21.75 o 
  -3  -6   4      512.10      522.45     13.13 o 
  -2  -6   4      708.94      741.65     19.99 o 
  -1  -6   4      504.05      567.29     25.89 o 
   0  -6   4      202.64      184.67     12.75 o 
   1  -6   4      116.60      101.00      6.89 o 
   2  -6   4     5547.56     5741.24    651.56 o 
   3  -6   4     2896.19     2916.89     49.63 o 
   4  -6   4      356.57      336.11     18.62 o 
   5  -6   4      767.57      783.00     39.33 o 
   6  -6   4     1883.77     1980.16     72.26 o 
   7  -6   4      633.61      652.25     38.60 o 
   8  -6   4      289.15      310.43     25.35 o 
   9  -6   4        0.18        3.65      1.92 o 
  10  -6   4       38.52       31.04      5.59 o 
  11  -6   4      101.00       82.48      9.34 o 
  12  -6   4       53.69       50.99      7.49 o 
  -9  -5   4       71.84       71.81      6.61 o 
  -8  -5   4      171.94      171.83     21.58 o 
  -7  -5   4      582.43      559.96     20.93 o 
  -6  -5   4      599.40      547.84     45.84 o 
  -5  -5   4       16.32       10.95      3.74 o 
  -4  -5   4      323.14      292.93     14.74 o 
  -3  -5   4       93.73      113.76     10.12 o 
  -2  -5   4     1834.39     1816.87     28.66 o 
  -1  -5   4     2870.59     2904.29     25.51 o 
   0  -5   4     2161.67     2429.34     51.43 o 
   1  -5   4        8.79       16.41      4.52 o 
   2  -5   4     3931.23     3945.80     55.75 o 
   3  -5   4      246.57      221.94     16.74 o 
   4  -5   4       36.47       28.70      3.69 o 
   5  -5   4      733.46      696.43     33.04 o 
   6  -5   4        3.08        1.66      1.23 o 
   7  -5   4      311.72      313.66     21.62 o 
   8  -5   4      118.30      114.25     14.30 o 
   9  -5   4      148.35       92.48      6.11 o 
  10  -5   4       72.70       69.29      8.67 o 
  11  -5   4       24.35       18.86      4.99 o 
  12  -5   4       20.59       22.58      5.66 o 
  -9  -4   4       46.91       38.61      5.26 o 
  -8  -4   4      261.67      285.11     21.19 o 
  -7  -4   4       41.64       29.89      3.71 o 
  -6  -4   4       94.19      116.08     11.33 o 
  -5  -4   4      622.44      625.84     25.40 o 
  -4  -4   4      257.96      298.57     15.81 o 
  -3  -4   4      718.96      789.09     27.07 o 
  -2  -4   4       18.44       14.13      3.38 o 
  -1  -4   4        2.59        4.55      2.05 o 
   0  -4   4      127.82      156.53     15.80 o 
   1  -4   4     3572.91     3655.26     42.87 o 
   2  -4   4      861.90      869.96     19.30 o 
   3  -4   4      103.61       89.49     10.00 o 
   4  -4   4     2000.88     1709.38     23.38 o 
   5  -4   4     1754.68     1741.47     26.35 o 
   6  -4   4      481.74      574.33     30.62 o 
   7  -4   4       46.83       44.11     14.95 o 
   8  -4   4      207.70      182.56     22.06 o 
   9  -4   4      273.47      234.46     27.90 o 
  10  -4   4      358.57      322.45     43.41 o 
  11  -4   4      195.24      152.71     23.46 o 
  12  -4   4        4.95        6.19      1.24 o 
  13  -4   4      482.68      495.38     29.53 o 
 -10  -3   4       18.92       25.90      4.93 o 
  -9  -3   4        0.47       10.94      2.38 o 
  -8  -3   4      115.77      118.74     11.63 o 
  -7  -3   4      281.23      305.44     28.76 o 
  -6  -3   4        1.84        1.16      1.82 o 
  -5  -3   4       42.65       39.69      5.29 o 
  -4  -3   4      168.99      153.82     17.52 o 
  -3  -3   4      831.86      889.30     38.16 o 
  -2  -3   4      661.87      727.24     19.90 o 
  -1  -3   4      363.83      391.96     27.68 o 
   0  -3   4        6.07        8.68      2.27 o 
   1  -3   4      436.79      488.88     29.81 o 
   2  -3   4        0.26        0.75      2.17 o 
   3  -3   4     1661.01     1668.92     22.75 o 
   4  -3   4       22.31       18.64      2.79 o 
   5  -3   4      914.10      889.96     32.02 o 
   6  -3   4       38.01       39.29      4.78 o 
   7  -3   4     1309.58     1158.08     39.56 o 
   8  -3   4     1588.83     1625.23    102.39 o 
   9  -3   4       74.30       58.94      7.55 o 
  10  -3   4     1828.91     1845.54     83.23 o 
  11  -3   4      411.46      414.49     20.62 o 
  12  -3   4      187.26      183.01     17.16 o 
  13  -3   4      323.34      285.30     41.78 o 
 -10  -2   4        0.44        3.15      6.48 o 
  -9  -2   4       31.19       33.36      5.38 o 
  -8  -2   4        9.93       14.22      3.52 o 
  -7  -2   4      866.13      921.82     23.33 o 
  -6  -2   4      991.00      931.75     36.54 o 
  -5  -2   4        3.76        8.42      2.44 o 
  -4  -2   4     1226.86     1217.29    132.56 o 
  -3  -2   4     4316.55     4631.69     55.79 o 
  -2  -2   4       61.05      115.24      7.49 o 
  -1  -2   4     3661.82     3729.74     47.13 o 
   0  -2   4     2039.67     2006.53     22.87 o 
   1  -2   4     1854.14     2067.34     22.27 o 
   2  -2   4      509.54      450.71     14.31 o 
   3  -2   4     1405.82     1402.75     45.90 o 
   4  -2   4     1550.01     1591.93     17.67 o 
   5  -2   4      249.15      267.94     11.00 o 
   6  -2   4      346.36      334.09     24.36 o 
   7  -2   4      601.91      553.69     27.22 o 
   8  -2   4       74.44       68.86      7.39 o 
   9  -2   4      671.46      609.88     18.15 o 
  10  -2   4      921.82      976.07     20.21 o 
  11  -2   4       72.14       67.59      6.80 o 
  12  -2   4      417.15      441.07     20.52 o 
  13  -2   4       84.37       72.65      5.95 o 
 -10  -1   4      236.83      255.74     18.30 o 
  -9  -1   4       35.65       38.77      3.71 o 
  -8  -1   4     2508.68     2634.10     65.67 o 
  -7  -1   4      641.62      716.68     52.15 o 
  -6  -1   4      919.73      915.28     38.67 o 
  -5  -1   4     3232.56     3439.01     89.10 o 
  -4  -1   4     6011.69     6993.06     91.69 o 
  -3  -1   4      979.71      978.92    195.84 o 
  -2  -1   4      294.97      336.58     20.15 o 
  -1  -1   4      356.15      300.66     22.21 o 
   0  -1   4      202.81      247.02     17.61 o 
   1  -1   4      279.05      266.32     17.34 o 
   2  -1   4      864.37      786.02     15.66 o 
   3  -1   4     1057.21      977.79     20.39 o 
   4  -1   4      220.86      193.41      6.01 o 
   5  -1   4      231.81      231.29     11.97 o 
   6  -1   4      328.36      294.09     14.31 o 
   7  -1   4       20.30       16.89      2.70 o 
   8  -1   4       10.73        8.48      2.41 o 
   9  -1   4      503.55      460.99     14.72 o 
  10  -1   4      302.40      336.68     12.53 o 
  11  -1   4       99.96       93.68      8.59 o 
  12  -1   4        0.14        0.70      1.29 o 
  13  -1   4        2.28        4.61      1.48 o 
 -10   0   4       81.62       90.53      8.72 o 
  -9   0   4       86.49       94.19     13.30 o 
  -8   0   4       42.55       45.03      6.54 o 
  -7   0   4     1696.44     1767.80     65.92 o 
  -6   0   4      588.06      670.64     54.11 o 
  -5   0   4      714.07      604.25     25.56 o 
  -4   0   4     2065.64     2070.29     66.07 o 
  -3   0   4      555.73      578.12     21.77 o 
  -2   0   4      318.36      297.59     15.72 o 
  -1   0   4     1799.88     1927.86     21.68 o 
   0   0   4       34.58       39.23      4.54 o 
   1   0   4     3524.91     4058.21     38.41 o 
   2   0   4     1788.32     1774.30     18.55 o 
   3   0   4      474.66      570.19     15.73 o 
   5   0   4       10.58       21.71      1.93 o 
   6   0   4     1302.53     1181.48     12.71 o 
   7   0   4     1172.86     1044.09     11.20 o 
   8   0   4      380.75      363.98     28.97 o 
   9   0   4        2.87        4.67      2.68 o 
  10   0   4      765.46      776.57     34.66 o 
  11   0   4      157.72      162.45     12.79 o 
  12   0   4       74.89       61.96      5.32 o 
  13   0   4        1.03        4.12      1.86 o 
  14   0   4       27.01       22.10      4.62 o 
 -11   1   4      191.80      176.56     15.94 o 
 -10   1   4       15.53       15.52      5.03 o 
  -9   1   4       68.03       65.28      7.57 o 
  -8   1   4        1.27        4.21      2.43 o 
  -7   1   4       17.17       21.95      6.13 o 
  -6   1   4     1864.20     1827.31     56.12 o 
  -5   1   4       46.24       70.98     10.33 o 
  -4   1   4        6.77        6.78      3.40 o 
  -3   1   4     1170.91     1290.98     30.11 o 
  -2   1   4     1468.49     1435.82     31.68 o 
  -1   1   4      497.64      428.51     19.49 o 
   0   1   4     1326.25     1186.60     28.26 o 
   1   1   4     1552.80     1573.05     33.13 o 
   3   1   4     1282.29     1052.18     12.60 o 
   4   1   4    12762.26    12417.06    822.89 o 
   5   1   4     5697.10     5850.58    134.50 o 
   6   1   4     2621.65     2261.49     26.57 o 
   8   1   4     1757.75     1671.19     37.31 o 
   9   1   4      301.07      330.73     46.08 o 
  10   1   4       55.26       45.36      5.94 o 
  11   1   4        0.71        1.61      2.51 o 
  12   1   4       32.55       28.39      2.84 o 
  13   1   4       34.95       30.78      4.01 o 
  14   1   4        1.04        3.05      1.36 o 
 -11   2   4       31.25       35.47      5.37 o 
 -10   2   4      231.94      227.08     27.88 o 
  -9   2   4      298.97      309.20     27.26 o 
  -8   2   4       52.69       48.57      5.65 o 
  -7   2   4        0.74        4.99      2.52 o 
  -6   2   4      489.55      491.75     30.55 o 
  -5   2   4        5.18        9.07      3.92 o 
  -4   2   4       44.08       48.62      7.24 o 
  -3   2   4      953.02      906.44     30.87 o 
  -2   2   4     4895.28     5270.94     56.35 o 
  -1   2   4       89.34       94.13     11.99 o 
   0   2   4     2475.23     2410.84     31.77 o 
   1   2   4     1134.02     1043.27     22.90 o 
   2   2   4     2676.33     2725.29     22.42 o 
   3   2   4     1418.45     1252.55     18.33 o 
   4   2   4       87.62      105.28      6.12 o 
   5   2   4       13.19       14.40      1.22 o 
   6   2   4      163.93      164.55     19.72 o 
   7   2   4      129.40      126.37     22.65 o 
   8   2   4      254.30      232.93     18.55 o 
   9   2   4     1023.69     1080.56     78.65 o 
  10   2   4      479.08      483.51     17.33 o 
  11   2   4      159.66      146.73     14.04 o 
  12   2   4       69.96       58.56      5.28 o 
  13   2   4      126.92      110.30      9.48 o 
  14   2   4       84.65       89.30      9.48 o 
 -11   3   4     1495.67     1625.49     27.30 o 
 -10   3   4      965.01     1005.56     46.06 o 
  -9   3   4        7.16       10.97      4.81 o 
  -8   3   4        0.16        4.59      3.26 o 
  -7   3   4       19.27       23.36      6.15 o 
  -6   3   4       80.91       93.56     12.66 o 
  -5   3   4      192.90      210.82     21.59 o 
  -4   3   4     1322.52     1351.74     27.16 o 
  -3   3   4      187.75      151.54     10.33 o 
  -2   3   4     2623.61     2985.58     35.17 o 
  -1   3   4      173.09      208.79     13.49 o 
   0   3   4     1311.66     1287.89     19.41 o 
   2   3   4     1253.30     1171.20     14.21 o 
   3   3   4      117.44      107.34     12.14 o 
   4   3   4     1161.81     1125.77     25.28 o 
   6   3   4       20.86        9.71      1.05 o 
   7   3   4     1043.37     1095.36     34.18 o 
   8   3   4      461.72      507.13     15.17 o 
   9   3   4     1083.43     1100.42     24.84 o 
  10   3   4       42.43       35.81      3.85 o 
  11   3   4      378.31      422.31     27.71 o 
  12   3   4     1114.97     1282.10    113.70 o 
  13   3   4      360.72      349.76     18.90 o 
  14   3   4      453.37      415.30     31.47 o 
 -10   4   4       26.58       35.67      7.74 o 
  -9   4   4      358.17      396.53     31.23 o 
  -8   4   4       19.57       18.66      2.72 o 
  -7   4   4      382.65      446.79     36.99 o 
  -6   4   4       14.78        9.59      4.36 o 
  -5   4   4      143.02      105.51     26.05 o 
  -4   4   4      150.75      153.04     18.36 o 
  -3   4   4       14.01       21.68      3.49 o 
  -2   4   4     3854.95     4160.35     48.96 o 
  -1   4   4       59.59       45.57      6.06 o 
   0   4   4     3687.48     3728.11     35.33 o 
   1   4   4      454.38      430.56      9.88 o 
   2   4   4      573.05      526.48     10.16 o 
   3   4   4     3807.80     3795.02     32.83 o 
   4   4   4      845.97      772.76     11.75 o 
   5   4   4      289.63      304.07     22.70 o 
   6   4   4      112.28      118.41     15.30 o 
   7   4   4      631.59      601.64     16.81 o 
   8   4   4      251.16      275.11     17.46 o 
   9   4   4        0.07        3.28      1.63 o 
  10   4   4      306.79      264.46     11.76 o 
  11   4   4      310.78      295.22     16.07 o 
  12   4   4        2.47        6.22      2.11 o 
  13   4   4      268.57      279.33     16.58 o 
 -10   5   4       25.58       23.60      5.49 o 
  -9   5   4      142.08      152.25     15.71 o 
  -8   5   4       14.71       15.39      4.99 o 
  -7   5   4       43.29       56.22      8.68 o 
  -6   5   4     1547.50     1452.98     42.64 o 
  -5   5   4      432.65      475.54     38.01 o 
  -4   5   4     1433.80     1523.58     26.41 o 
  -3   5   4     5609.62     5709.97     65.98 o 
  -2   5   4     8075.85     8295.96   1653.39 o 
  -1   5   4      212.58      227.61      9.90 o 
   0   5   4     3277.56     3133.42     30.75 o 
   1   5   4    16714.00    18011.71   1688.37 o 
   2   5   4     1186.26     1159.01     14.17 o 
   3   5   4       22.77       16.15      1.19 o 
   4   5   4        3.18        0.11      0.60 o 
   5   5   4       53.48       48.55      8.85 o 
   6   5   4      650.37      678.30     16.20 o 
   7   5   4      662.65      699.57     47.59 o 
   8   5   4        5.32        9.59      2.30 o 
   9   5   4      407.89      341.18     26.93 o 
  10   5   4      164.43      155.34     19.74 o 
  11   5   4       28.16       12.92      4.91 o 
  12   5   4      234.77      201.59     28.93 o 
  13   5   4      203.05      174.77     33.98 o 
 -10   6   4      215.21      205.97     26.53 o 
  -9   6   4      340.02      365.69     36.25 o 
  -8   6   4       11.19       10.76      4.09 o 
  -7   6   4      782.72      741.83     21.10 o 
  -6   6   4     2769.90     2741.62     80.13 o 
  -5   6   4     1521.77     1667.84     42.62 o 
  -4   6   4       16.58       10.34      3.00 o 
  -3   6   4     1727.86     1665.80     26.76 o 
  -2   6   4      557.54      460.71     16.02 o 
  -1   6   4      299.47      346.54     69.31 o 
   0   6   4       74.29       78.14      5.78 o 
   1   6   4      756.33      739.51     11.88 o 
   2   6   4      448.06      536.99     12.09 o 
   3   6   4       89.47       79.36      7.23 o 
   4   6   4     1432.80     1469.48     20.14 o 
   5   6   4       24.33       27.98      3.97 o 
   6   6   4     1694.61     1599.38     26.99 o 
   7   6   4     1382.60     1388.02     22.65 o 
   8   6   4       57.49       70.24      7.85 o 
   9   6   4      434.89      434.78     19.73 o 
  10   6   4        3.24        8.51      3.40 o 
  11   6   4       33.95       19.06      3.41 o 
  12   6   4       50.98       41.95      5.39 o 
  13   6   4       90.56       93.61     14.02 o 
 -10   7   4        1.87        2.42      2.25 o 
  -9   7   4       16.39       23.52      4.38 o 
  -8   7   4       45.13       32.91      3.91 o 
  -7   7   4      112.48      100.71     10.63 o 
  -6   7   4      662.69      572.11     34.97 o 
  -5   7   4      116.05      141.39     12.89 o 
  -4   7   4      206.89      224.93     22.77 o 
  -3   7   4        0.14        2.28      0.89 o 
  -2   7   4     1040.04     1070.56     43.16 o 
  -1   7   4      156.44      128.72     11.00 o 
   0   7   4        3.64        2.69      0.44 o 
   1   7   4       63.78       75.43      9.15 o 
   2   7   4      787.18      880.92     38.26 o 
   3   7   4       82.72       96.13      5.99 o 
   4   7   4       99.15      129.52     14.56 o 
   5   7   4     2033.75     1945.81     30.66 o 
   6   7   4      972.15      938.28     37.02 o 
   7   7   4     1953.83     2076.39     52.71 o 
   8   7   4     2480.88     2370.21     67.46 o 
   9   7   4     1334.55     1354.38     25.67 o 
  10   7   4        0.48        3.61      2.08 o 
  11   7   4     1436.17     1449.11    100.23 o 
  12   7   4      348.74      341.85     50.87 o 
  13   7   4        9.17       10.94      3.27 o 
  -9   8   4        3.53       10.21      2.37 o 
  -8   8   4      413.41      392.81     28.38 o 
  -7   8   4      208.09      199.41     18.52 o 
  -6   8   4       69.38       53.98      4.69 o 
  -5   8   4      146.64      138.13     23.31 o 
  -4   8   4       91.76       75.41     22.82 o 
  -3   8   4      350.15      371.88     16.46 o 
  -2   8   4      391.84      363.73     18.77 o 
  -1   8   4      232.37      234.32     14.55 o 
   0   8   4      230.70      212.07      7.76 o 
   1   8   4     1091.15     1049.43     22.36 o 
   2   8   4     1605.97     1581.15     24.66 o 
   3   8   4      391.43      402.52     20.56 o 
   6   8   4     1996.43     2000.53     50.76 o 
   7   8   4       10.69       10.05      3.97 o 
   8   8   4      828.47      805.96     32.45 o 
   9   8   4       83.52       96.20      7.70 o 
  10   8   4       82.95       97.87      8.53 o 
  11   8   4      340.58      346.68     25.90 o 
  12   8   4        2.79        5.69      1.97 o 
  -9   9   4      649.26      797.25     33.46 o 
  -8   9   4      204.57      230.19     23.82 o 
  -7   9   4      375.48      339.90     18.37 o 
  -6   9   4     1229.11     1327.24     47.68 o 
  -5   9   4      360.66      363.75     67.96 o 
  -4   9   4       52.37       48.26     11.19 o 
  -3   9   4       30.74       28.11      4.65 o 
  -2   9   4      714.66      677.03     20.56 o 
  -1   9   4      125.91      121.78     11.87 o 
   0   9   4      537.20      560.39     16.91 o 
   1   9   4      201.56      222.80     10.45 o 
   2   9   4      822.45      784.26     20.80 o 
   3   9   4      139.86      165.01     13.08 o 
   4   9   4      433.43      322.97     39.77 o 
   5   9   4        3.08        5.88      2.21 o 
   6   9   4      606.23      574.15     19.37 o 
   7   9   4      672.87      639.56     26.43 o 
   8   9   4       13.28        7.20      1.91 o 
   9   9   4      120.11      142.65     17.31 o 
  10   9   4       69.10       76.92      7.47 o 
  11   9   4       15.00       17.27      4.75 o 
  12   9   4       43.59       35.89      4.58 o 
  -8  10   4     1010.07     1077.25     41.26 o 
  -7  10   4        4.24        1.33      2.22 o 
  -6  10   4       10.15        6.01      3.45 o 
  -5  10   4      207.72      164.56     28.89 o 
  -4  10   4     1153.93     1040.08     17.35 o 
  -3  10   4     1989.57     2056.71     34.35 o 
  -2  10   4      239.52      241.24     26.54 o 
   0  10   4     1374.45     1483.65     31.07 o 
   1  10   4     1038.40     1183.56     17.80 o 
   2  10   4      341.70      245.44     17.51 o 
   3  10   4      409.05      388.21      9.09 o 
   4  10   4      499.91      457.42     16.97 o 
   5  10   4      343.30      304.74     20.14 o 
   6  10   4      355.52      315.65      8.21 o 
   7  10   4      486.51      483.59     26.95 o 
   8  10   4      157.18      185.51     18.47 o 
   9  10   4      240.38      300.41     28.98 o 
  10  10   4       74.97       67.68      7.48 o 
  11  10   4       79.38       63.82     10.13 o 
  -7  11   4      195.02      212.59     31.46 o 
  -6  11   4      866.25     1018.00     63.96 o 
  -5  11   4      235.25      226.93     25.47 o 
  -4  11   4        5.13        5.32      1.58 o 
  -3  11   4      571.61      584.01     12.22 o 
  -2  11   4       25.83       28.31      5.98 o 
  -1  11   4      160.66      161.86     16.28 o 
   0  11   4        1.96        4.63      1.20 o 
   1  11   4       12.89        5.90      2.99 o 
   2  11   4      443.39      424.57      9.62 o 
   3  11   4     1506.73     1451.30     21.27 o 
   4  11   4      572.26      606.34     21.87 o 
   5  11   4     3107.96     3267.35     70.47 o 
   6  11   4       13.97        8.23      1.87 o 
   7  11   4      100.15      104.10     13.84 o 
   8  11   4       10.66        8.63      2.88 o 
   9  11   4       43.49       45.16      7.28 o 
  10  11   4       86.57       94.12     10.09 o 
  -6  12   4       55.55       58.28      7.10 o 
  -5  12   4      503.01      483.68     25.27 o 
  -4  12   4       61.61       70.07     15.04 o 
  -3  12   4      684.53      702.24     19.48 o 
  -2  12   4     3261.71     3470.43    116.92 o 
  -1  12   4     3116.89     3335.84    100.01 o 
   0  12   4      151.91      174.08     11.61 o 
   1  12   4     1732.92     1849.53     40.30 o 
   2  12   4     1458.73     1431.04     36.41 o 
   3  12   4       49.97       60.39      4.31 o 
   4  12   4       61.33       68.67      6.27 o 
   5  12   4      261.95      261.08     27.69 o 
   6  12   4       81.78       85.23     12.52 o 
   7  12   4      134.83      139.86     15.10 o 
   8  12   4      454.58      492.66     43.24 o 
   9  12   4        1.64        5.97      1.75 o 
  -5  13   4      130.04      156.00     22.34 o 
  -4  13   4       10.10        8.30      2.15 o 
  -3  13   4      184.75      182.21     33.37 o 
  -2  13   4      206.83      215.51     17.58 o 
  -1  13   4       14.43       16.42      5.18 o 
   0  13   4        6.12        7.46      1.71 o 
   1  13   4      529.47      536.90     17.66 o 
   2  13   4       47.98       40.14      3.56 o 
   3  13   4        1.38        4.82      1.36 o 
   4  13   4        5.85        6.77      2.11 o 
   5  13   4       89.21       87.83     12.12 o 
   6  13   4        0.04        5.09      2.47 o 
   7  13   4      244.86      276.61     27.33 o 
   8  13   4      153.10      150.50     24.77 o 
  -4  14   4      266.83      312.99     28.48 o 
  -3  14   4       97.44       95.05     11.40 o 
  -2  14   4      193.50      210.22     22.84 o 
  -1  14   4       15.28       24.34      3.03 o 
   0  14   4      341.16      371.70     38.72 o 
   1  14   4       28.72       30.78      3.73 o 
   2  14   4       80.78       83.65      6.86 o 
   3  14   4      131.71      126.62      9.82 o 
   4  14   4        2.76        7.47      2.18 o 
   5  14   4      114.13      100.51     15.00 o 
   6  14   4      487.53      472.69     14.49 o 
   7  14   4      267.65      288.45     32.87 o 
  -1  15   4        0.05        5.19      3.23 o 
   0  15   4      115.67      128.35     14.87 o 
   1  15   4       98.93       97.69      6.59 o 
   2  15   4       24.20       23.69      3.19 o 
   3  15   4        0.91        6.63      1.87 o 
   4  15   4       29.49       28.14      8.38 o 
  -1 -11   5       46.01       57.03      9.96 o 
   0 -11   5      253.23      236.87     37.07 o 
   1 -11   5      256.09      267.86     51.76 o 
   2 -11   5      108.79       91.21     22.91 o 
   3 -11   5      296.69      311.89     23.30 o 
   4 -11   5      660.93      706.64     34.64 o 
   5 -11   5      495.84      520.87     18.33 o 
  -3 -10   5        2.14        7.43      2.10 o 
  -2 -10   5      451.50      456.78     33.64 o 
  -1 -10   5       55.23       45.58      5.53 o 
   0 -10   5      371.01      342.85     30.18 o 
   1 -10   5      168.38      174.60     26.29 o 
   2 -10   5        8.56       15.13      3.82 o 
   3 -10   5      242.71      249.08     28.41 o 
   4 -10   5      158.31      144.14     10.81 o 
   5 -10   5       44.48       41.01      4.51 o 
   6 -10   5      184.40      165.66     11.38 o 
   7 -10   5       18.19       14.98      2.84 o 
  -5  -9   5      338.42      322.73     19.92 o 
  -4  -9   5      646.46      659.73     13.17 o 
  -3  -9   5      473.04      440.58     39.79 o 
  -2  -9   5      106.60       99.84     21.65 o 
  -1  -9   5       91.46       92.67      8.70 o 
   0  -9   5       52.84       47.74      3.89 o 
   1  -9   5        3.60        4.27      1.37 o 
   2  -9   5       12.31       13.66      3.35 o 
   3  -9   5      109.35      104.57     10.41 o 
   4  -9   5       14.47       10.93      2.43 o 
   5  -9   5      105.65      101.89      8.55 o 
   6  -9   5      133.64      129.35     10.19 o 
   7  -9   5       45.48       40.63      4.53 o 
   8  -9   5       70.11       66.39      5.35 o 
   9  -9   5       92.28       86.93     12.36 o 
  -6  -8   5       14.30       14.54      7.58 o 
  -5  -8   5       96.14      103.06      8.25 o 
  -4  -8   5      253.83      249.78     19.69 o 
  -3  -8   5      306.59      290.24     17.25 o 
  -2  -8   5      343.30      317.21     19.54 o 
  -1  -8   5      987.81      944.46     23.91 o 
   0  -8   5       13.96       11.35      3.49 o 
   1  -8   5      378.84      333.00     15.41 o 
   2  -8   5        5.85        4.48      1.05 o 
   3  -8   5       91.85       74.25      4.39 o 
   4  -8   5       11.72        4.89      1.69 o 
   5  -8   5      208.88      191.61     11.69 o 
   6  -8   5        5.81        5.73      1.93 o 
   7  -8   5       59.48       53.29      7.29 o 
   8  -8   5       29.04       16.89      4.57 o 
   9  -8   5        4.18        7.17      3.32 o 
  10  -8   5      289.39      291.08     20.78 o 
  -7  -7   5        7.95        7.86      6.15 o 
  -6  -7   5      224.74      229.76     18.79 o 
  -5  -7   5      389.06      408.03     34.08 o 
  -4  -7   5       15.77       15.02      3.30 o 
  -3  -7   5      139.46      139.16     18.76 o 
  -2  -7   5     2491.39     2584.55     40.77 o 
  -1  -7   5      261.88      243.93      8.94 o 
   0  -7   5      200.53      189.18      7.14 o 
   1  -7   5      469.81      445.29     12.75 o 
   2  -7   5      112.09      124.07     10.83 o 
   3  -7   5        8.62       13.01      2.40 o 
   4  -7   5      505.25      470.26     19.66 o 
   5  -7   5      104.30      108.91      9.94 o 
   6  -7   5      167.97      194.27     12.98 o 
   7  -7   5       30.12       19.81      4.71 o 
   8  -7   5       11.67       13.27      4.25 o 
   9  -7   5       62.28       67.07     10.63 o 
  10  -7   5        0.09        2.64      2.05 o 
  11  -7   5        3.95        5.65      1.74 o 
  -8  -6   5       80.71       82.61     12.26 o 
  -7  -6   5      339.73      353.97     19.07 o 
  -6  -6   5      446.56      469.79     24.61 o 
  -5  -6   5      502.31      474.90     27.31 o 
  -4  -6   5      244.73      269.58     18.06 o 
  -3  -6   5     1308.64     1408.16     29.87 o 
  -2  -6   5       66.76       81.99      6.94 o 
  -1  -6   5      432.37      465.62     14.08 o 
   0  -6   5      402.70      390.41     11.99 o 
   1  -6   5        0.91        5.33      2.05 o 
   2  -6   5      594.56      596.39     24.29 o 
   3  -6   5        0.23        0.71      1.59 o 
   4  -6   5      129.54      128.21     12.70 o 
   5  -6   5       72.03       52.63      6.44 o 
   6  -6   5       10.77        6.22      2.51 o 
   7  -6   5        9.47       11.56      4.84 o 
   8  -6   5        4.28        5.05      1.82 o 
   9  -6   5        5.40        3.49      1.73 o 
  10  -6   5       29.49       26.95      5.30 o 
  11  -6   5        0.08        2.66      1.41 o 
  12  -6   5        0.54       10.09      3.99 o 
  -8  -5   5       15.52       20.37      5.32 o 
  -7  -5   5      171.36      137.63     17.77 o 
  -6  -5   5      306.88      314.65     19.61 o 
  -5  -5   5      107.96      123.15     10.21 o 
  -4  -5   5      608.93      555.44     18.81 o 
  -3  -5   5      766.54      741.68     19.95 o 
  -2  -5   5      694.02      724.30     30.82 o 
  -1  -5   5       46.49       89.68      6.73 o 
   0  -5   5       25.20       21.29      2.67 o 
   1  -5   5      109.38      124.46      9.45 o 
   2  -5   5      165.00      183.48     10.22 o 
   3  -5   5      260.75      260.39     10.47 o 
   4  -5   5        0.01        5.91      4.09 o 
   5  -5   5     1482.40     1420.16     29.32 o 
   6  -5   5      565.03      601.80     31.57 o 
   7  -5   5      275.41      290.19     18.99 o 
   8  -5   5     1080.47     1049.82     33.33 o 
   9  -5   5      756.95      870.24     29.14 o 
  10  -5   5        0.11        5.11      1.87 o 
  11  -5   5      126.91      144.84     14.31 o 
  12  -5   5      353.06      404.28     21.33 o 
  -9  -4   5      186.34      158.26     12.93 o 
  -8  -4   5      284.30      256.39     25.98 o 
  -7  -4   5      700.24      682.04     23.28 o 
  -6  -4   5      118.36      115.93     16.94 o 
  -5  -4   5        7.89       13.41      3.30 o 
  -4  -4   5      610.98      645.88     27.04 o 
  -3  -4   5        3.83        2.04      2.72 o 
  -2  -4   5      909.62      924.16     36.59 o 
  -1  -4   5      256.65      248.22     23.47 o 
   0  -4   5       66.06       80.26      9.18 o 
   1  -4   5     2876.21     2953.20     42.49 o 
   2  -4   5      802.40      762.86     22.21 o 
   3  -4   5      161.38      155.58     11.82 o 
   4  -4   5     3798.88     3577.23     34.06 o 
   5  -4   5     5706.13     5481.66     71.62 o 
   6  -4   5       60.17       71.77      7.59 o 
   7  -4   5      816.36      927.96     37.37 o 
   9  -4   5      736.34      688.20     56.93 o 
  10  -4   5      400.10      381.51     30.92 o 
  11  -4   5      222.11      233.98     23.17 o 
  12  -4   5      298.98      298.20     31.95 o 
  13  -4   5       47.85       47.24      7.39 o 
  -9  -3   5       53.93       52.74      9.72 o 
  -8  -3   5       48.22       55.76      7.40 o 
  -7  -3   5       77.80       71.57      8.04 o 
  -6  -3   5      419.99      427.20     20.80 o 
  -5  -3   5      244.43      250.08     15.73 o 
  -4  -3   5      176.42      179.05     15.38 o 
  -3  -3   5      947.36     1044.63    207.60 o 
  -2  -3   5        3.68        3.14      2.09 o 
  -1  -3   5       66.87       58.76      7.30 o 
   0  -3   5      100.38      106.30      9.83 o 
   1  -3   5      112.18      167.17     14.68 o 
   2  -3   5      330.63      308.33     20.10 o 
   3  -3   5       35.62       23.47      3.54 o 
   4  -3   5       44.81       33.92      5.21 o 
   5  -3   5       22.63        7.58      2.64 o 
   6  -3   5      294.37      376.13     28.56 o 
   7  -3   5        5.12        2.42      0.75 o 
   8  -3   5       97.62       94.17      9.37 o 
   9  -3   5      126.46      106.72     17.57 o 
  10  -3   5      192.21      184.76     32.45 o 
  11  -3   5      139.40      110.86     14.01 o 
  12  -3   5       55.91       41.45     14.35 o 
  13  -3   5       43.86       29.15      4.70 o 
  -9  -2   5      943.19      978.72     38.70 o 
  -8  -2   5       77.59       70.40      7.92 o 
  -7  -2   5       41.13       44.09      6.26 o 
  -6  -2   5       19.20       11.75      2.90 o 
  -5  -2   5       32.20       32.03      7.34 o 
  -4  -2   5      247.40      250.75     23.54 o 
  -3  -2   5     1572.76     1588.89     28.07 o 
  -2  -2   5      239.38      264.67     16.69 o 
  -1  -2   5      736.36      725.25     29.74 o 
   0  -2   5     1220.98     1176.38     20.50 o 
   1  -2   5      145.47      228.57     15.64 o 
   2  -2   5      498.32      520.08     31.02 o 
   3  -2   5       14.27        9.26      1.01 o 
   4  -2   5       16.58       12.73      4.11 o 
   6  -2   5       23.61       33.06      3.15 o 
   7  -2   5      257.49      252.39     15.38 o 
   8  -2   5      605.85      585.85     38.19 o 
   9  -2   5        0.27        2.29      1.15 o 
  10  -2   5      857.53      837.01     21.50 o 
  11  -2   5      214.92      187.80     15.86 o 
  12  -2   5      234.80      211.21     13.87 o 
  13  -2   5       38.03       32.48      5.44 o 
 -10  -1   5      468.10      484.25     23.30 o 
  -9  -1   5       61.86       54.39      9.09 o 
  -8  -1   5        4.32        3.83     10.08 o 
  -7  -1   5       33.52       22.84      6.03 o 
  -6  -1   5       15.54        0.85      6.72 o 
  -5  -1   5        2.95       11.91      4.28 o 
  -4  -1   5      731.69      718.11     34.57 o 
  -3  -1   5      834.83      851.47     41.28 o 
  -2  -1   5      673.75      761.88     20.52 o 
  -1  -1   5      100.82       74.12      9.40 o 
   0  -1   5        1.45        4.01      2.49 o 
   1  -1   5       23.90       19.25      2.76 o 
   2  -1   5     3540.98     3721.63     36.97 o 
   3  -1   5      397.55      413.53     23.12 o 
   4  -1   5      528.14      556.00     25.63 o 
   5  -1   5      563.66      541.56     14.05 o 
   6  -1   5      763.92      804.88     18.74 o 
   7  -1   5       16.55       15.00      2.46 o 
   8  -1   5       19.89       14.35      1.56 o 
   9  -1   5      124.58      119.48     11.99 o 
  10  -1   5       11.37        8.45      1.63 o 
  11  -1   5      399.56      380.15     19.67 o 
  12  -1   5      313.75      283.86     12.79 o 
  13  -1   5       49.54       35.15      4.69 o 
  14  -1   5       75.81       55.95      8.81 o 
 -10   0   5        0.83        8.90      3.02 o 
  -9   0   5      117.41      126.32     10.94 o 
  -8   0   5      206.95      214.39     26.29 o 
  -7   0   5       34.25       42.21      5.75 o 
  -6   0   5      590.46      626.91     41.86 o 
  -5   0   5     1336.00     1307.22     30.44 o 
  -4   0   5      532.81      577.93     26.58 o 
  -3   0   5       10.81       11.64      2.95 o 
  -2   0   5     7205.63     7583.36   1068.30 o 
   0   0   5       20.63       14.29      2.82 o 
   1   0   5     2617.80     2571.24     26.66 o 
   2   0   5     7836.88     7586.00     69.44 o 
   3   0   5      727.81      761.83     13.37 o 
   4   0   5        2.40        1.98      1.45 o 
   5   0   5      176.04      175.21     10.76 o 
   6   0   5      294.91      301.05     21.44 o 
   7   0   5      343.55      285.24     15.51 o 
   8   0   5       28.34       23.01      3.60 o 
   9   0   5       20.24       16.32      3.04 o 
  10   0   5     1027.45     1031.90     28.01 o 
  11   0   5       15.05       14.96      2.52 o 
  12   0   5      256.67      243.90     15.21 o 
  13   0   5       55.51       51.90      5.29 o 
  14   0   5        5.13        8.58      3.87 o 
 -10   1   5       56.40       48.67      6.29 o 
  -9   1   5      238.99      200.67     25.19 o 
  -8   1   5       35.58       48.00      7.14 o 
  -7   1   5      426.78      455.85     43.69 o 
  -6   1   5     3119.09     2943.94     85.48 o 
  -5   1   5      427.56      382.78     24.57 o 
  -4   1   5       90.15       97.38     18.63 o 
  -3   1   5       22.74        5.89      6.01 o 
  -2   1   5      860.76      817.68     28.30 o 
  -1   1   5     3211.26     3478.32     35.88 o 
   0   1   5       60.24       55.46      6.72 o 
   1   1   5     1289.65     1253.30     28.91 o 
   2   1   5       21.03        5.44      1.30 o 
   3   1   5      311.92      297.79      9.54 o 
   4   1   5     1166.22     1083.42     16.33 o 
   5   1   5     1107.19     1143.14     42.79 o 
   6   1   5      972.86     1085.17     14.15 o 
   8   1   5     2174.01     2049.61     35.80 o 
   9   1   5      347.68      353.17     17.79 o 
  10   1   5      318.98      331.10     18.17 o 
  11   1   5      170.44      167.23     17.21 o 
  12   1   5       36.16       34.93      3.23 o 
  13   1   5      190.84      187.56     13.30 o 
  14   1   5       42.21       35.35      7.06 o 
 -10   2   5       18.32       19.01      3.65 o 
  -9   2   5       62.63       45.06      8.15 o 
  -8   2   5       52.82       57.96      9.15 o 
  -7   2   5       10.24        8.23      3.35 o 
  -6   2   5      431.03      419.80     24.49 o 
  -5   2   5      250.34      293.98     27.46 o 
  -4   2   5      448.38      427.30     37.71 o 
  -3   2   5      827.07      867.66     20.37 o 
  -2   2   5        8.24       13.99      3.26 o 
  -1   2   5      688.68      747.81     51.56 o 
   0   2   5       80.93       89.76      9.47 o 
   1   2   5      504.46      523.76     21.14 o 
   2   2   5     3426.90     3509.87     42.55 o 
   3   2   5        3.81        7.27      0.68 o 
   4   2   5       20.95       28.59      2.20 o 
   5   2   5      264.48      266.21      7.12 o 
   6   2   5     3788.85     3802.60     30.55 o 
   7   2   5       28.38       45.42      4.08 o 
   8   2   5      364.23      371.03     21.05 o 
   9   2   5     2101.65     2079.22     63.77 o 
  10   2   5     1139.56     1131.46     80.54 o 
  11   2   5        0.78        1.35      1.64 o 
  12   2   5     1053.77      948.19     31.91 o 
  13   2   5      461.89      460.69     20.02 o 
  14   2   5        1.92        1.29      0.87 o 
 -10   3   5      715.09      772.27     30.59 o 
  -9   3   5      793.12      782.34     54.55 o 
  -8   3   5      439.99      492.92    113.64 o 
  -7   3   5     1148.24     1352.32     52.15 o 
  -6   3   5      972.54      956.82     30.55 o 
  -5   3   5       37.92       35.09      5.56 o 
  -4   3   5        7.49       28.87      4.98 o 
  -3   3   5       83.80      125.12     13.61 o 
  -2   3   5       90.59      106.23     22.16 o 
  -1   3   5      758.77      819.98     29.25 o 
   0   3   5      664.37      707.88     13.62 o 
   1   3   5      333.41      330.88     15.08 o 
   2   3   5      860.96      839.44     10.97 o 
   3   3   5      329.29      319.18      6.51 o 
   4   3   5      291.49      303.34     13.34 o 
   6   3   5     1237.36     1062.91     12.49 o 
   7   3   5      624.10      613.40     51.33 o 
   8   3   5      515.27      457.74     26.78 o 
   9   3   5      743.28      696.10     23.43 o 
  10   3   5      931.20      972.35     64.85 o 
  11   3   5        2.77        5.15      1.66 o 
  12   3   5      503.13      441.35     18.53 o 
  13   3   5        7.55        4.25      3.19 o 
  14   3   5        2.71        2.25      1.77 o 
 -10   4   5       77.29       63.36      7.67 o 
  -9   4   5      654.95      741.42     38.62 o 
  -8   4   5      976.23     1027.40     45.09 o 
  -7   4   5      577.46      566.51     17.29 o 
  -6   4   5      626.41      627.41     26.89 o 
  -5   4   5      562.53      569.71     26.37 o 
  -4   4   5        0.10        6.45      4.07 o 
  -3   4   5      575.94      675.34     23.83 o 
  -2   4   5     1006.74     1159.12     17.42 o 
  -1   4   5      407.97      438.66     15.35 o 
   0   4   5        1.26        4.56      1.26 o 
   1   4   5      533.16      567.71     21.37 o 
   2   4   5     2605.00     2925.49     16.16 o 
   3   4   5     2044.50     2126.25     13.99 o 
   4   4   5       38.38       40.43      5.18 o 
   5   4   5      899.84      935.40     31.12 o 
   6   4   5      455.86      408.37     10.51 o 
   7   4   5      148.48      173.97     32.02 o 
   8   4   5       51.51       55.44     19.92 o 
   9   4   5      283.75      258.09     24.84 o 
  10   4   5      115.08      111.33     17.31 o 
  11   4   5      167.19      168.34     13.24 o 
  12   4   5       23.55       21.64      2.34 o 
  13   4   5      237.33      226.11     34.89 o 
  14   4   5        5.42        5.21      3.64 o 
 -10   5   5      199.24      257.16     21.24 o 
  -9   5   5      578.97      590.10     28.72 o 
  -8   5   5     1554.74     1662.77     63.00 o 
  -7   5   5      154.88      125.73     15.39 o 
  -6   5   5      967.84      961.31     26.47 o 
  -5   5   5      423.46      408.22     21.72 o 
  -4   5   5      406.66      402.45     23.87 o 
  -3   5   5     1029.57     1029.77     38.67 o 
  -2   5   5      547.03      498.31     17.63 o 
  -1   5   5      344.94      394.63     15.14 o 
   0   5   5     4657.11     4704.85     52.68 o 
   2   5   5     5946.68     6285.56     58.06 o 
   3   5   5     2697.36     2718.74     28.64 o 
   4   5   5     5016.90     5499.83     57.90 o 
   5   5   5     3209.76     3285.60     98.82 o 
   6   5   5       15.73       13.18      1.10 o 
   7   5   5       69.21       59.55      7.87 o 
   8   5   5        0.36        3.34      1.71 o 
   9   5   5       70.86       69.61     15.24 o 
  10   5   5        3.40        4.37      3.41 o 
  11   5   5        3.75        6.28      2.89 o 
  12   5   5       72.36       54.58      7.02 o 
  13   5   5       64.94       60.31      9.58 o 
  -9   6   5       36.43       39.13      6.66 o 
  -8   6   5        1.44        2.01      2.46 o 
  -7   6   5       14.27       10.75      3.12 o 
  -6   6   5      127.40      165.17     16.47 o 
  -5   6   5      294.72      315.59     18.96 o 
  -4   6   5       66.95       87.72     10.68 o 
  -3   6   5     1134.43     1084.64     44.03 o 
  -2   6   5     1951.37     1974.16     28.38 o 
  -1   6   5       12.40       55.55      8.49 o 
   0   6   5     1012.11      800.06     90.26 o 
   1   6   5      895.60      877.00     16.44 o 
   2   6   5     1354.29     1474.24     13.82 o 
   3   6   5      249.39      167.04      6.16 o 
   4   6   5     1210.92     1242.36     32.31 o 
   5   6   5      506.96      465.43     11.63 o 
   7   6   5        7.33        4.58      1.74 o 
   8   6   5      300.79      287.24     14.07 o 
   9   6   5      140.88      141.01     14.46 o 
  10   6   5        1.27        3.37      1.36 o 
  11   6   5       22.80        6.28      7.22 o 
  12   6   5      166.37      143.56     27.59 o 
  13   6   5        0.60        3.96      3.70 o 
  -9   7   5        3.88        4.92      2.58 o 
  -8   7   5       47.68       49.03      8.21 o 
  -7   7   5       30.58       38.69      5.88 o 
  -6   7   5       10.52        2.28      2.48 o 
  -5   7   5      211.26      217.12     13.14 o 
  -4   7   5      221.60      225.13     11.63 o 
  -3   7   5        5.15        6.50      2.01 o 
  -2   7   5       75.37       85.78     12.15 o 
  -1   7   5     4466.27     4277.03     57.00 o 
   0   7   5      609.40      553.11     18.88 o 
   1   7   5      608.02      673.28     15.72 o 
   2   7   5      347.03      218.12      7.96 o 
   3   7   5     3243.37     3120.80     25.56 o 
   4   7   5     1257.38     1273.51     16.11 o 
   5   7   5      387.90      371.76     26.56 o 
   6   7   5      207.61      218.87     19.59 o 
   7   7   5      287.12      257.97     17.18 o 
   8   7   5     1483.14     1550.45     98.79 o 
   9   7   5     1584.54     1706.26    119.64 o 
  10   7   5      108.62      107.51      9.14 o 
  11   7   5      743.61      735.29     23.84 o 
  12   7   5     1233.67     1328.52     41.25 o 
  13   7   5      331.40      361.63     54.23 o 
  -9   8   5       67.63       63.14      7.57 o 
  -8   8   5        0.02        4.24      2.06 o 
  -7   8   5      132.92      133.95     14.95 o 
  -6   8   5       25.89       37.78      5.60 o 
  -5   8   5        7.80        6.20      3.51 o 
  -4   8   5      247.93      251.20     24.19 o 
  -3   8   5      649.25      544.68     27.48 o 
  -2   8   5     3237.57     3110.65     75.49 o 
  -1   8   5     1592.84     1500.86     22.50 o 
   0   8   5     1074.41     1147.14     42.40 o 
   1   8   5      404.80      395.69     20.02 o 
   2   8   5       55.48       43.21      4.60 o 
   3   8   5      140.68      137.54      9.99 o 
   4   8   5      379.84      360.33     15.03 o 
   5   8   5      239.71      208.28     15.52 o 
   6   8   5        0.93        2.90      1.50 o 
   7   8   5       12.46       20.12      4.77 o 
   8   8   5      128.15      166.92     20.39 o 
   9   8   5       23.32       25.93      3.54 o 
  10   8   5        9.18       12.99      5.48 o 
  11   8   5      350.74      387.57     20.36 o 
  12   8   5      133.12      125.78     30.52 o 
  -8   9   5       13.34       10.89      2.69 o 
  -7   9   5        3.27        8.25      3.36 o 
  -6   9   5      952.12      907.58     41.25 o 
  -5   9   5      722.01      703.58     20.27 o 
  -4   9   5       76.94       91.30     12.59 o 
  -3   9   5      598.31      559.98     18.67 o 
  -2   9   5     1449.88     1520.86     44.29 o 
  -1   9   5     1882.14     1912.90     47.14 o 
   0   9   5      489.92      472.05     24.85 o 
   1   9   5      726.07      703.99     18.79 o 
   2   9   5      103.03      107.96     10.31 o 
   3   9   5      465.56      438.96     17.83 o 
   4   9   5        1.56        3.55      0.84 o 
   5   9   5      567.11      537.63    106.23 o 
   6   9   5       98.54      120.90     19.89 o 
   7   9   5       27.23       22.85      5.90 o 
   8   9   5     1576.17     1602.84     39.97 o 
   9   9   5      171.85      192.21     21.73 o 
  10   9   5     1719.67     1959.96    182.25 o 
  11   9   5      115.16      111.06     18.66 o 
  12   9   5       59.40       65.79      6.53 o 
  -8  10   5      401.43      443.80     19.27 o 
  -7  10   5       93.14      119.32     13.86 o 
  -6  10   5     2159.62     2091.01     96.39 o 
  -5  10   5     2008.80     1885.76     67.51 o 
  -4  10   5      312.48      300.28     32.28 o 
  -3  10   5      480.04      454.11     18.62 o 
  -2  10   5     1341.47     1441.64     25.09 o 
  -1  10   5       22.31       18.17      3.75 o 
   0  10   5      265.88      265.31      7.51 o 
   1  10   5        1.69        6.31      1.05 o 
   2  10   5        0.17        4.02      2.86 o 
   3  10   5      294.21      300.93     12.60 o 
   4  10   5      657.42      619.80     13.64 o 
   5  10   5      596.94      580.24     18.70 o 
   6  10   5        3.16        4.58      2.15 o 
   7  10   5      520.59      442.43     29.31 o 
   8  10   5      235.09      269.44     29.70 o 
   9  10   5      239.57      263.44     24.85 o 
  10  10   5      200.45      206.48     55.30 o 
  11  10   5        0.88        6.46      2.99 o 
  -7  11   5      405.05      485.93     28.75 o 
  -6  11   5      103.58      109.05     14.68 o 
  -5  11   5       43.85       70.03     11.80 o 
  -4  11   5        0.57        7.50      3.38 o 
  -3  11   5        0.17        1.90      1.41 o 
  -2  11   5      174.39      157.91     19.48 o 
  -1  11   5       32.89       29.39      4.10 o 
   0  11   5      161.92      172.84     10.84 o 
   1  11   5      127.63      136.02      9.83 o 
   2  11   5        9.77       16.86      2.72 o 
   3  11   5      687.94      653.62     17.41 o 
   4  11   5       25.78       30.74      4.85 o 
   5  11   5      962.81      959.95     26.18 o 
   6  11   5     2153.75     2213.32     49.51 o 
   7  11   5      100.35      108.33     12.94 o 
   8  11   5      806.68      797.14     31.81 o 
   9  11   5      114.69      119.95     14.79 o 
  10  11   5       87.14       97.29     14.40 o 
  11  11   5       39.78       31.31      9.12 o 
  -6  12   5      143.22      200.95     29.56 o 
  -5  12   5      464.58      484.83     35.19 o 
  -4  12   5      141.93      170.70     20.26 o 
  -3  12   5        9.96        9.28      1.99 o 
  -2  12   5      232.15      256.18     17.20 o 
  -1  12   5      245.61      259.41     28.57 o 
   0  12   5        2.19        7.72      1.92 o 
   1  12   5     1116.15     1183.83     17.39 o 
   2  12   5     3126.97     3272.24     40.74 o 
   3  12   5      108.38       85.31      5.56 o 
   4  12   5      249.55      260.66     29.08 o 
   5  12   5      345.03      363.96     22.86 o 
   6  12   5      832.15      840.55     31.47 o 
   7  12   5       98.64      119.75     16.44 o 
   8  12   5      189.11      213.38     25.38 o 
   9  12   5       36.82       46.69      7.27 o 
  10  12   5       55.18       50.30      8.18 o 
  -5  13   5       58.83       50.50      8.49 o 
  -4  13   5      160.41      156.58     15.97 o 
  -3  13   5        0.11        2.86      2.58 o 
  -2  13   5      434.53      439.94     14.08 o 
  -1  13   5       69.79       65.65     12.62 o 
   0  13   5        8.08        9.77      2.23 o 
   1  13   5      537.03      544.47     15.11 o 
   2  13   5      701.33      749.27     16.37 o 
   3  13   5       97.90      102.64      8.81 o 
   4  13   5      201.53      261.68     26.50 o 
   5  13   5      174.73      186.75     44.86 o 
   6  13   5      244.85      305.00     35.83 o 
   7  13   5      336.33      369.57     31.67 o 
   8  13   5       91.43      113.25     38.14 o 
   9  13   5      330.17      313.48     34.05 o 
  -4  14   5       37.62       38.43      6.56 o 
  -3  14   5       60.68       65.04      8.31 o 
  -2  14   5      196.83      199.98     26.08 o 
  -1  14   5       47.48       45.51      5.08 o 
   0  14   5       50.52       41.38      5.59 o 
   1  14   5      132.58      123.07      8.79 o 
   2  14   5      189.13      183.93     13.01 o 
   3  14   5     1277.24     1336.67     43.62 o 
   4  14   5     1398.02     1412.50     59.61 o 
   5  14   5        6.56        2.73      2.21 o 
   6  14   5      168.48      206.71     36.17 o 
   7  14   5      116.38      114.80     38.38 o 
  -1  15   5      180.64      198.14     32.32 o 
   0  15   5       16.07       14.19      3.34 o 
   1  15   5       42.06       52.73      6.56 o 
   2  15   5      117.29      106.22      7.71 o 
   3  15   5       55.75       48.56      4.27 o 
   4  15   5        0.09        2.59      1.20 o 
   5  15   5        0.05        4.93      2.26 o 
  -1 -10   6       11.62       14.68      3.84 o 
   0 -10   6       32.09       26.02      5.80 o 
   1 -10   6      127.54      115.70     14.54 o 
   2 -10   6      109.48       95.79      8.51 o 
   3 -10   6       21.09       16.71      3.39 o 
   4 -10   6       82.23       88.54      6.66 o 
   5 -10   6       81.19       72.78      5.09 o 
   6 -10   6      536.00      520.33     20.26 o 
  -3  -9   6       14.29       10.11      2.69 o 
  -2  -9   6       48.35       39.04      6.60 o 
  -1  -9   6       22.46       24.89      7.80 o 
   0  -9   6      110.74       97.77      6.49 o 
   1  -9   6      178.43      184.38     28.94 o 
   2  -9   6        3.68        3.01      1.52 o 
   3  -9   6       51.17       48.32      7.89 o 
   4  -9   6       26.25       26.31      5.39 o 
   5  -9   6      864.19      874.76     39.29 o 
   6  -9   6      765.01      771.66     27.07 o 
   7  -9   6       12.04        6.08      1.31 o 
   8  -9   6      185.02      203.35     18.75 o 
  -5  -8   6      166.61      147.66     13.48 o 
  -4  -8   6      154.69      145.19     16.11 o 
  -3  -8   6       36.22       33.96      4.00 o 
  -2  -8   6      220.87      197.14     18.28 o 
  -1  -8   6      319.49      332.78     16.33 o 
   0  -8   6       55.87       61.28      5.40 o 
   1  -8   6      110.92       90.01      8.34 o 
   2  -8   6       42.75       31.75     11.42 o 
   3  -8   6      227.64      230.72     19.50 o 
   4  -8   6      896.13      869.09     58.17 o 
   5  -8   6        1.51        4.31      3.15 o 
   6  -8   6       72.52       61.50      3.99 o 
   7  -8   6      219.72      228.52     14.43 o 
   8  -8   6      258.64      255.36     15.33 o 
   9  -8   6      211.52      195.59     26.99 o 
  -6  -7   6        0.11        2.09      2.60 o 
  -5  -7   6        0.17        6.87      2.31 o 
  -4  -7   6       52.41       46.98     11.81 o 
  -3  -7   6       33.58       34.57      3.36 o 
  -2  -7   6      926.42      971.80     27.27 o 
  -1  -7   6       13.60       12.21      2.23 o 
   0  -7   6      505.46      508.41     19.34 o 
   1  -7   6     2243.67     2350.93     41.25 o 
   3  -7   6      264.47      294.40     17.19 o 
   4  -7   6      827.81      776.23     21.57 o 
   5  -7   6     1028.62     1055.58     26.38 o 
   6  -7   6      817.64      832.11     37.86 o 
   7  -7   6      464.44      459.85     27.34 o 
   8  -7   6      143.79      134.33     14.76 o 
   9  -7   6      124.66      121.54     13.28 o 
  10  -7   6       48.77       42.38      5.56 o 
  -6  -6   6       11.78       13.89      3.60 o 
  -5  -6   6      349.41      348.81     25.36 o 
  -4  -6   6       13.09       18.84      3.13 o 
  -3  -6   6     1174.63     1182.65     37.05 o 
  -2  -6   6      979.69     1013.27     22.43 o 
  -1  -6   6        6.49        8.75      2.39 o 
   0  -6   6      443.55      417.38     15.22 o 
   1  -6   6      332.01      326.71     14.15 o 
   2  -6   6      121.58      109.05     16.08 o 
   3  -6   6      360.14      331.43     13.21 o 
   4  -6   6       15.96       16.09      3.00 o 
   5  -6   6       93.62       75.06      6.82 o 
   6  -6   6      560.83      578.54     23.82 o 
   7  -6   6       69.83       74.37      6.08 o 
   8  -6   6      217.85      191.81     16.31 o 
   9  -6   6      434.93      418.14     31.74 o 
  10  -6   6        1.10        4.79      2.21 o 
  11  -6   6        0.63        8.98      2.57 o 
  -7  -5   6       48.22       39.85      5.30 o 
  -6  -5   6       35.71       36.96      4.85 o 
  -5  -5   6       47.55       53.06      5.05 o 
  -4  -5   6       60.28       63.26      6.68 o 
  -3  -5   6       75.64       86.77      6.59 o 
  -2  -5   6       31.76       34.53      3.42 o 
  -1  -5   6     1451.86     1503.51     27.50 o 
   0  -5   6      689.48      645.35     35.96 o 
   1  -5   6      145.33      133.87     10.09 o 
   2  -5   6     1433.66     1485.65     40.71 o 
   3  -5   6     1457.94     1363.91     30.65 o 
   4  -5   6       23.80       24.13      5.42 o 
   5  -5   6      928.12      896.17     38.40 o 
   6  -5   6        5.75       10.20      2.23 o 
   7  -5   6      496.10      521.45     28.17 o 
   8  -5   6      530.00      515.81    102.57 o 
   9  -5   6      439.77      475.19     36.60 o 
  10  -5   6       25.44       23.14      3.27 o 
  11  -5   6      742.70      808.98     49.98 o 
  12  -5   6      300.36      294.17     22.41 o 
  -8  -4   6       26.48       30.39     18.02 o 
  -7  -4   6        0.41        9.74      2.27 o 
  -6  -4   6        1.42        6.64      2.69 o 
  -5  -4   6      150.41      161.46     17.35 o 
  -4  -4   6      331.74      369.13     22.90 o 
  -3  -4   6      290.55      301.39     18.68 o 
  -2  -4   6       53.86       51.28      6.77 o 
  -1  -4   6     1551.27     1542.00     48.31 o 
   0  -4   6     1351.90     1328.35     41.16 o 
   1  -4   6        2.05       -1.31      2.66 o 
   2  -4   6       17.07       14.05      4.77 o 
   3  -4   6      332.72      339.22     22.13 o 
   4  -4   6     1163.52     1064.28     53.61 o 
   5  -4   6     1530.81     1565.68     46.72 o 
   6  -4   6      125.49      109.69     11.73 o 
   7  -4   6      291.76      260.40     15.90 o 
   8  -4   6     1020.34      971.84     37.37 o 
   9  -4   6      291.67      314.90     23.96 o 
  10  -4   6        5.92        3.48      1.95 o 
  11  -4   6      566.02      585.00     32.06 o 
  12  -4   6       89.62       97.97     10.73 o 
  -8  -3   6      162.13      184.46     19.93 o 
  -7  -3   6        0.00        5.22      1.69 o 
  -6  -3   6        0.24        8.81      2.68 o 
  -5  -3   6      222.45      231.06     23.35 o 
  -4  -3   6      580.17      615.10     29.24 o 
  -3  -3   6      143.81      162.50     11.37 o 
  -2  -3   6     1293.76     1391.56     29.58 o 
  -1  -3   6        6.09       12.50      2.84 o 
   0  -3   6       17.54       10.77      3.28 o 
   1  -3   6      795.09      750.44     30.00 o 
   2  -3   6       17.45       25.51      6.53 o 
   3  -3   6      761.06      780.31     24.59 o 
   4  -3   6      387.86      378.87     21.43 o 
   5  -3   6       47.12       43.84      4.76 o 
   6  -3   6       20.10       17.09      3.37 o 
   7  -3   6       13.69       11.84      2.12 o 
   8  -3   6      247.87      183.65     20.65 o 
   9  -3   6       63.84       47.57      6.30 o 
  10  -3   6     1293.20     1312.44     52.35 o 
  11  -3   6       50.37       38.74      8.52 o 
  12  -3   6       22.27       16.11      3.49 o 
  13  -3   6      539.19      483.95     35.36 o 
  -9  -2   6     1491.02     1664.04     76.97 o 
  -8  -2   6      730.33      726.10     28.48 o 
  -7  -2   6      119.49      113.29      9.55 o 
  -6  -2   6     1113.50     1128.77     63.83 o 
  -5  -2   6     1482.83     1583.86     54.03 o 
  -4  -2   6        4.26        7.49      2.50 o 
  -3  -2   6      139.83      118.33     13.74 o 
  -2  -2   6      110.98       99.42      8.13 o 
  -1  -2   6      320.39      376.75     34.00 o 
   0  -2   6      288.19      309.87     27.15 o 
   1  -2   6       37.88       52.25      7.21 o 
   2  -2   6      162.24      242.61     15.75 o 
   3  -2   6       62.79       63.71      7.50 o 
   4  -2   6      200.35      230.67     17.29 o 
   5  -2   6      841.80      808.44     44.48 o 
   6  -2   6     1091.26     1211.93    134.65 o 
   7  -2   6      873.52      868.12     27.74 o 
   8  -2   6       69.07       61.91      9.25 o 
   9  -2   6      418.74      400.53     14.08 o 
  10  -2   6      549.86      538.18     25.77 o 
  11  -2   6      989.75     1009.00     88.94 o 
  12  -2   6       12.51        7.35      1.96 o 
  13  -2   6       35.65       24.99      7.86 o 
  -9  -1   6      558.61      574.02     31.14 o 
  -8  -1   6        5.85       14.13      4.22 o 
  -7  -1   6      720.67      736.64     48.65 o 
  -6  -1   6      149.05      116.76     11.68 o 
  -5  -1   6        8.98        8.44      4.13 o 
  -4  -1   6      405.66      383.74     17.17 o 
  -3  -1   6       18.42        9.52      3.34 o 
  -2  -1   6      959.06     1031.96     32.97 o 
  -1  -1   6      877.79      946.83     39.72 o 
   0  -1   6        0.02        5.69      3.40 o 
   1  -1   6       78.06       84.06     15.03 o 
   2  -1   6     6605.59     7404.79   1475.81 o 
   3  -1   6     1479.47     1505.37     21.24 o 
   4  -1   6     1228.45     1312.01     29.71 o 
   5  -1   6     1537.25     1604.40     21.04 o 
   6  -1   6        0.70        1.37      1.35 o 
   7  -1   6       78.70       71.69      5.87 o 
   8  -1   6      139.20      133.42      9.48 o 
   9  -1   6      547.44      519.41     25.89 o 
  10  -1   6      105.73       91.41      8.03 o 
  11  -1   6        6.11        5.01      1.21 o 
  12  -1   6       16.32       14.23      2.67 o 
  13  -1   6       38.56       29.41      3.50 o 
  14  -1   6       28.13       15.62      3.13 o 
  -9   0   6        0.38       12.87      3.14 o 
  -8   0   6      183.37      165.59     20.53 o 
  -7   0   6      472.62      505.14    117.66 o 
  -6   0   6      154.48      179.10     21.77 o 
  -5   0   6      569.86      517.90     14.98 o 
  -4   0   6      402.00      420.67     27.40 o 
  -3   0   6      449.05      452.05     51.76 o 
  -2   0   6     1436.61     1472.93     18.87 o 
  -1   0   6     2453.85     2463.35     33.03 o 
   0   0   6       68.35       73.25      8.86 o 
   1   0   6     4311.60     4184.53     49.05 o 
   2   0   6    30947.74    32061.15   6388.90 o 
   3   0   6      116.53      103.19      8.93 o 
   4   0   6     1925.39     1957.24     45.63 o 
   5   0   6     6170.64     6035.01     46.81 o 
   6   0   6     1689.08     1590.36     39.37 o 
   7   0   6       73.51       82.16      7.20 o 
   8   0   6      163.34      167.52     12.21 o 
   9   0   6      584.45      626.09     32.05 o 
  10   0   6      407.05      389.20     15.39 o 
  11   0   6        0.20        2.12      1.23 o 
  12   0   6      217.14      210.07      9.14 o 
  13   0   6       31.41       20.99      2.55 o 
  14   0   6        1.70        0.51      0.80 o 
  -9   1   6       30.97       27.32      6.60 o 
  -8   1   6       64.42       74.15     10.43 o 
  -7   1   6        0.46        3.27      2.53 o 
  -6   1   6      109.90      125.34     17.08 o 
  -5   1   6      550.26      488.83     18.78 o 
  -4   1   6      186.12      182.68     18.43 o 
  -3   1   6       90.98      108.73      9.39 o 
  -2   1   6        1.13        2.41      1.26 o 
  -1   1   6      394.23      418.31     25.34 o 
   0   1   6     1135.99     1301.81     23.43 o 
   1   1   6      741.55      768.56     20.52 o 
   2   1   6     4703.33     4950.60     47.42 o 
   3   1   6      716.23      700.47     19.41 o 
   4   1   6      141.03       92.54      7.24 o 
   5   1   6       10.30        3.05      1.05 o 
   6   1   6       46.86       42.77      3.86 o 
   7   1   6      493.17      465.28     34.88 o 
   8   1   6      290.30      271.44     16.97 o 
   9   1   6      488.64      462.38     23.89 o 
  10   1   6       47.57       54.98      5.82 o 
  11   1   6        0.08        3.83      1.83 o 
  12   1   6        0.15        1.88      2.01 o 
  13   1   6       13.55       15.21      2.87 o 
  14   1   6       31.27       30.45      5.13 o 
  -9   2   6        0.13       16.42      5.63 o 
  -8   2   6       38.08       40.10      7.49 o 
  -7   2   6       21.14       16.47      4.53 o 
  -6   2   6        0.08        1.81      2.62 o 
  -5   2   6      759.24      725.87     37.32 o 
  -4   2   6       81.74       84.01     12.78 o 
  -3   2   6      238.71      254.48     37.94 o 
  -2   2   6       16.19       33.01      6.16 o 
  -1   2   6       46.37       38.04      5.04 o 
   0   2   6      178.57      128.75     11.63 o 
   1   2   6     2230.47     2349.23     25.75 o 
   2   2   6      326.38      372.24     18.96 o 
   3   2   6     3558.30     3543.33     54.14 o 
   4   2   6     1793.33     1523.05     61.28 o 
   5   2   6      100.99       81.09      8.40 o 
   6   2   6      124.86      138.48     21.54 o 
   7   2   6       82.89       79.74      6.60 o 
   8   2   6      858.52      919.76     27.23 o 
   9   2   6      362.74      366.30     31.81 o 
  10   2   6      803.44      756.59     33.20 o 
  11   2   6       96.02       88.87      5.84 o 
  12   2   6      567.81      558.10     20.71 o 
  13   2   6     1190.76     1273.76     38.38 o 
  14   2   6      155.28      123.37     14.45 o 
  -9   3   6       32.22       23.64      5.85 o 
  -8   3   6        7.96        6.19      4.25 o 
  -7   3   6      101.97      117.69     12.02 o 
  -6   3   6      850.96      805.39     23.64 o 
  -5   3   6       60.08       66.20     10.81 o 
  -4   3   6       44.69       54.85      8.76 o 
  -3   3   6        5.37        4.87      4.34 o 
  -2   3   6       84.15       96.27     21.28 o 
  -1   3   6      752.55      802.33     19.80 o 
   0   3   6       10.51        6.59      2.34 o 
   1   3   6      109.56      129.67     10.60 o 
   2   3   6       98.41      120.68      9.13 o 
   3   3   6      105.33      123.04      9.07 o 
   4   3   6      164.50      165.80      7.48 o 
   5   3   6      409.49      398.71      9.75 o 
   6   3   6       20.12       13.62      1.06 o 
   7   3   6       48.12       63.07      5.43 o 
   8   3   6       10.60        3.75      0.97 o 
   9   3   6      771.57      750.56     25.53 o 
  10   3   6       17.54       11.88      5.09 o 
  11   3   6      181.82      157.02     16.06 o 
  12   3   6      299.25      317.50     41.74 o 
  13   3   6      374.45      362.72     31.11 o 
  14   3   6       92.04       98.54     11.66 o 
  -9   4   6       19.76       23.91      5.83 o 
  -8   4   6       17.42       21.43      6.05 o 
  -7   4   6      241.23      241.07     26.77 o 
  -6   4   6      352.49      331.13     48.02 o 
  -5   4   6     2074.29     2165.97     64.15 o 
  -4   4   6     5200.74     5399.94   1062.48 o 
  -3   4   6       35.97       45.37      6.94 o 
  -2   4   6      385.48      325.00     25.46 o 
  -1   4   6     3099.66     3348.40     71.46 o 
   0   4   6        6.02        5.76      1.62 o 
   1   4   6       57.92       54.07      5.03 o 
   2   4   6       40.58       59.54      3.93 o 
   3   4   6        1.85        7.43      0.78 o 
   4   4   6        6.91        6.95      1.60 o 
   5   4   6      902.00      949.58     31.22 o 
   7   4   6        0.50        1.85      1.77 o 
   8   4   6      434.81      436.18     18.93 o 
   9   4   6       14.19       11.83      1.52 o 
  10   4   6     1099.85     1100.27     41.82 o 
  11   4   6       65.10       79.00      4.70 o 
  12   4   6       94.91      100.27     13.27 o 
  13   4   6        0.39        2.08      0.97 o 
  14   4   6      480.30      511.47     24.37 o 
  -9   5   6      276.51      280.03     12.06 o 
  -8   5   6      585.33      627.11     41.91 o 
  -7   5   6      551.71      512.59    112.10 o 
  -6   5   6      210.60      188.48     26.23 o 
  -5   5   6     4727.55     4705.52    844.84 o 
  -4   5   6     1191.92     1316.71     34.48 o 
  -3   5   6      212.09      232.56     26.08 o 
  -2   5   6      204.23      243.61     19.90 o 
  -1   5   6      338.10      298.39     18.92 o 
   0   5   6       17.82        8.52      1.25 o 
   1   5   6       23.55       16.80      4.90 o 
   2   5   6     2687.59     2672.93     39.37 o 
   3   5   6        4.77        9.04      0.92 o 
   4   5   6      468.69      393.06     13.99 o 
   5   5   6      450.36      420.20     19.01 o 
   6   5   6       13.29       14.58      2.61 o 
   7   5   6       41.83       26.14      5.45 o 
   8   5   6       83.10       84.65     13.36 o 
   9   5   6      176.32      143.13     11.37 o 
  10   5   6        4.25        1.16      1.45 o 
  11   5   6      156.98      137.23     19.32 o 
  12   5   6       18.33       15.73      3.11 o 
  13   5   6      130.94       95.59     11.86 o 
  14   5   6       10.91        5.54      4.03 o 
  -9   6   6      238.57      281.55     21.79 o 
  -7   6   6      231.48      251.29     22.89 o 
  -6   6   6      224.28      217.76     24.88 o 
  -5   6   6      210.42      234.46     20.43 o 
  -4   6   6      214.75      267.19     27.96 o 
  -3   6   6     1020.27      969.86     41.00 o 
  -2   6   6        0.02        7.90      3.52 o 
  -1   6   6      429.82      418.69     29.71 o 
   0   6   6       70.92       59.02     16.73 o 
   1   6   6       98.84      100.45      8.03 o 
   2   6   6     1259.06     1400.12     10.84 o 
   3   6   6      890.49      845.64     20.15 o 
   4   6   6      489.35      378.36     11.23 o 
   5   6   6       46.75       54.55      7.50 o 
   6   6   6      633.02      553.77     21.73 o 
   7   6   6     4467.47     4451.25     40.51 o 
   8   6   6       15.33       14.55      3.00 o 
   9   6   6      910.90      869.72     34.25 o 
  10   6   6      782.96      794.83     30.14 o 
  11   6   6       15.95       21.15      3.66 o 
  12   6   6       42.52       28.76      5.49 o 
  13   6   6       43.41       37.03     13.99 o 
  -9   7   6       52.64       58.02      8.45 o 
  -8   7   6      292.29      325.63     31.56 o 
  -7   7   6      535.59      594.49     47.61 o 
  -6   7   6      462.13      513.09    116.54 o 
  -5   7   6      104.90      113.21     15.55 o 
  -4   7   6      298.43      289.57     20.87 o 
  -3   7   6      233.61      218.03     15.26 o 
  -2   7   6      182.19      165.90     15.87 o 
  -1   7   6      119.60      132.24     17.06 o 
   0   7   6      484.67      473.15     18.21 o 
   1   7   6      309.67      293.31     10.59 o 
   2   7   6     1725.92     1784.88     17.42 o 
   3   7   6     1203.49     1102.22     10.13 o 
   4   7   6      961.84      939.66     21.31 o 
   5   7   6       81.43       58.25     18.47 o 
   6   7   6     6678.18     6781.01    115.92 o 
   7   7   6      821.39      853.29     20.21 o 
   8   7   6       68.55       64.18      6.88 o 
   9   7   6      661.21      713.12     20.35 o 
  10   7   6       49.84       59.04     13.41 o 
  11   7   6       37.42       27.49      5.88 o 
  12   7   6      131.12      107.76     30.48 o 
  13   7   6      129.07      144.75     22.46 o 
  -8   8   6      261.86      262.36     20.84 o 
  -7   8   6       22.90       34.14      5.73 o 
  -6   8   6       81.21       86.86     11.48 o 
  -5   8   6      152.23      166.95     17.89 o 
  -4   8   6       98.56      107.23     15.56 o 
  -3   8   6      307.24      266.29     13.26 o 
  -2   8   6      271.24      265.93     15.99 o 
  -1   8   6     2175.56     2074.88     50.14 o 
   0   8   6      173.76      211.08     15.45 o 
   1   8   6      115.39      124.75     10.69 o 
   2   8   6     2393.64     2307.37     38.95 o 
   3   8   6      718.19      735.35     16.62 o 
   4   8   6     1673.55     1680.54     22.32 o 
   5   8   6      506.31      434.82     31.10 o 
   6   8   6      159.86      161.76     17.98 o 
   7   8   6      266.56      287.23     26.64 o 
   8   8   6      658.63      680.44     27.89 o 
   9   8   6      131.94      148.68     19.02 o 
  10   8   6       40.84       35.48      4.01 o 
  11   8   6        0.05        1.61      3.86 o 
  12   8   6       10.95       14.93      3.62 o 
  13   8   6        0.09        7.15      3.90 o 
  -8   9   6      192.05      240.79     34.63 o 
  -7   9   6      155.99      155.35     18.25 o 
  -6   9   6       46.33       67.09     15.43 o 
  -5   9   6      140.22      143.12     15.07 o 
  -4   9   6      463.73      468.18     25.51 o 
  -3   9   6       33.87       37.90      6.23 o 
  -2   9   6      118.99      131.98     20.09 o 
  -1   9   6     4394.65     3685.98    725.22 o 
   0   9   6        0.24        0.56      1.56 o 
   1   9   6       56.79       36.10      4.11 o 
   2   9   6      150.60      115.99      9.74 o 
   3   9   6      109.28      103.58     10.28 o 
   4   9   6      403.78      364.52     12.22 o 
   5   9   6     1469.39     1440.28     45.83 o 
   6   9   6       35.13       34.76      8.58 o 
   7   9   6      102.59      125.55     18.83 o 
   8   9   6       28.12       25.85      5.66 o 
   9   9   6        2.61        1.63      3.18 o 
  10   9   6      644.25      669.66     19.53 o 
  11   9   6      850.89      904.82     46.50 o 
  12   9   6      117.22      141.72     21.06 o 
  -7  10   6       19.51       23.20      5.41 o 
  -6  10   6       13.11       17.43      4.84 o 
  -5  10   6       67.02       68.91     10.15 o 
  -4  10   6       33.61       31.99      4.93 o 
  -3  10   6      262.44      228.36     17.89 o 
  -2  10   6     1340.95     1231.62     34.01 o 
  -1  10   6     3955.01     3960.97    109.71 o 
   1  10   6      167.20      198.02      8.00 o 
   2  10   6      153.96      172.48     18.32 o 
   3  10   6     1077.87     1170.46     24.10 o 
   4  10   6     1386.25     1333.56     27.84 o 
   5  10   6       40.97       33.54     10.45 o 
   6  10   6       19.67       24.52      5.45 o 
   7  10   6      418.11      487.32     35.73 o 
   8  10   6      252.70      310.66     26.15 o 
   9  10   6        0.08        1.54      1.47 o 
  10  10   6      182.26      171.71     19.04 o 
  11  10   6       23.48       11.88      2.51 o 
  12  10   6       75.02       98.48     11.77 o 
  -7  11   6      166.67      181.24     19.69 o 
  -6  11   6       52.95       52.85      7.66 o 
  -5  11   6        0.08        6.01      2.95 o 
  -4  11   6      706.23      748.32     29.99 o 
  -3  11   6     1781.06     1785.50     63.06 o 
  -2  11   6      900.13      849.11     22.58 o 
  -1  11   6      917.37      898.14     24.80 o 
   1  11   6     1080.38     1187.21     20.86 o 
   2  11   6      581.86      509.80     14.40 o 
   3  11   6       51.49       54.87      6.13 o 
   4  11   6      135.73      135.37     12.89 o 
   5  11   6      475.21      428.87     24.61 o 
   7  11   6      646.91      620.62     29.84 o 
   8  11   6       23.94       27.12      4.11 o 
   9  11   6      472.66      473.49     22.62 o 
  10  11   6      546.85      539.14     29.76 o 
  11  11   6        4.38        7.20      2.52 o 
  -6  12   6      535.48      571.75     28.97 o 
  -5  12   6      201.62      224.15     22.49 o 
  -4  12   6     2801.20     2988.54    284.29 o 
  -3  12   6     1437.65     1334.71     50.09 o 
  -2  12   6      121.75      136.20     16.27 o 
  -1  12   6      384.21      367.22     22.65 o 
   0  12   6       33.48       44.92      4.68 o 
   1  12   6        8.58       13.08      1.97 o 
   2  12   6       76.39       85.33      7.34 o 
   3  12   6      229.46      236.90     17.47 o 
   4  12   6       32.41       39.67      3.84 o 
   5  12   6       33.13       37.52      5.06 o 
   6  12   6        0.42        2.79      2.04 o 
   7  12   6        1.87       -1.22      2.65 o 
   8  12   6        4.37       15.80      4.59 o 
   9  12   6      602.37      671.27     29.05 o 
  10  12   6        0.29        1.23      2.11 o 
  -5  13   6       73.94       98.40     11.68 o 
  -4  13   6      273.47      317.13     31.86 o 
  -3  13   6       59.83       55.46      8.49 o 
  -2  13   6      250.96      269.45     33.02 o 
  -1  13   6       30.65       31.69      4.09 o 
   0  13   6      107.15      122.90     18.03 o 
   1  13   6        0.97        4.67      1.09 o 
   2  13   6       13.84       22.21      4.11 o 
   3  13   6        0.12        2.63      1.40 o 
   4  13   6      300.32      317.19     35.39 o 
   5  13   6     1204.83     1171.24     45.15 o 
   6  13   6      243.55      284.07     28.65 o 
   7  13   6      590.37      619.12     36.93 o 
   8  13   6      324.95      338.79     34.64 o 
   9  13   6      173.30      188.12     29.75 o 
  -3  14   6       12.53       23.11      5.39 o 
  -2  14   6       45.70       48.30      8.68 o 
  -1  14   6       10.64       13.95      2.79 o 
   0  14   6       88.11       84.28     11.88 o 
   1  14   6      285.81      293.15     17.12 o 
   2  14   6       23.77       23.73      3.52 o 
   3  14   6      503.99      494.98     16.48 o 
   4  14   6     1332.30     1332.31     39.08 o 
   5  14   6      384.49      445.23     33.72 o 
   6  14   6      676.41      659.98     27.56 o 
   7  14   6      543.75      529.61     14.24 o 
   8  14   6      655.20      813.73     53.76 o 
  -1  15   6       95.63      134.16     23.48 o 
   0  15   6        6.93        3.45      1.85 o 
   1  15   6        8.33        8.60      1.51 o 
   2  15   6      110.10      110.30     13.36 o 
   3  15   6      330.11      359.04     18.93 o 
   4  15   6      179.95      209.39     35.33 o 
   5  15   6        5.83        4.97      2.18 o 
   6  15   6        9.27        9.13      3.30 o 
   2 -10   7       22.94       14.59      7.87 o 
   3 -10   7      286.84      251.67     18.30 o 
   4 -10   7      199.48      194.15     24.32 o 
  -1  -9   7        4.05       -0.37      4.23 o 
   0  -9   7      138.93      118.47     16.98 o 
   1  -9   7      301.20      284.67     17.44 o 
   2  -9   7      138.24      131.82     15.01 o 
   3  -9   7       12.16        7.91      3.02 o 
   4  -9   7       61.18       61.37      9.74 o 
   5  -9   7      114.41      100.80     12.52 o 
   6  -9   7      595.06      638.76     29.28 o 
   7  -9   7      161.46      143.62     13.89 o 
  -3  -8   7      133.54      142.94     15.78 o 
  -2  -8   7      314.91      342.22     20.87 o 
  -1  -8   7      609.58      607.12     17.21 o 
   0  -8   7       60.28       49.41      8.17 o 
   1  -8   7        1.10        3.97      1.29 o 
   2  -8   7        0.11        2.89      2.88 o 
   3  -8   7      259.12      273.54     24.59 o 
   4  -8   7        3.68        7.10      2.42 o 
   5  -8   7       80.37       78.25      7.20 o 
   6  -8   7        1.26        5.03      3.76 o 
   7  -8   7      243.69      222.29     14.47 o 
   8  -8   7        5.79        8.01      1.62 o 
   9  -8   7      113.80      109.29     15.97 o 
  -4  -7   7      731.46      782.81     52.80 o 
  -3  -7   7       34.88       32.00      4.52 o 
  -2  -7   7       39.92       36.03      4.86 o 
  -1  -7   7      571.25      589.42     15.62 o 
   0  -7   7      189.50      195.64     14.56 o 
   1  -7   7      349.70      363.29     18.20 o 
   2  -7   7       10.22       11.87      5.05 o 
   3  -7   7        6.32        9.43      2.50 o 
   4  -7   7      396.37      459.74     26.88 o 
   5  -7   7      808.00      790.94     27.26 o 
   6  -7   7      271.44      287.79     14.31 o 
   7  -7   7      378.26      392.14     23.65 o 
   8  -7   7       73.36       64.81      8.99 o 
   9  -7   7       13.38       14.95      2.19 o 
  10  -7   7       80.74      102.62      9.21 o 
  -5  -6   7      105.75      103.94     10.36 o 
  -4  -6   7       38.93       40.18      5.42 o 
  -3  -6   7       17.59       22.82      5.03 o 
  -2  -6   7      248.20      261.00     15.95 o 
  -1  -6   7       97.68      105.44      6.44 o 
   0  -6   7        0.49        2.08      2.51 o 
   1  -6   7        0.40        2.11      1.29 o 
   2  -6   7       96.67      104.26      9.55 o 
   3  -6   7       23.47       21.57      3.49 o 
   4  -6   7      195.67      229.88     15.77 o 
   5  -6   7       45.02       40.48      2.74 o 
   6  -6   7      140.42      124.72      8.45 o 
   7  -6   7      414.75      424.28     26.48 o 
   8  -6   7       18.85       11.67      2.28 o 
   9  -6   7      108.70      135.10     14.51 o 
  10  -6   7       23.57       23.99      3.81 o 
  11  -6   7       34.10       25.32      6.55 o 
  -6  -5   7      242.19      220.55     21.45 o 
  -5  -5   7       11.67        8.46      3.42 o 
  -4  -5   7       89.73      106.80     13.82 o 
  -3  -5   7      490.18      483.47     25.31 o 
  -2  -5   7      412.06      399.77     18.67 o 
  -1  -5   7      321.59      324.49     13.91 o 
   0  -5   7      292.96      301.02      6.86 o 
   1  -5   7       15.10       15.09      2.88 o 
   2  -5   7      870.92      870.12     45.58 o 
   3  -5   7     3354.02     3742.62     73.41 o 
   4  -5   7      325.48      331.77     12.03 o 
   5  -5   7      533.84      532.29     33.01 o 
   6  -5   7     2989.35     2950.05     90.90 o 
   7  -5   7      482.36      487.00     22.42 o 
   8  -5   7        1.62       -0.67      2.50 o 
   9  -5   7       52.55       54.20      5.73 o 
  10  -5   7      280.32      282.41     26.46 o 
  11  -5   7      369.71      430.01     24.95 o 
  12  -5   7      129.32      127.95     16.88 o 
  -7  -4   7       34.62       33.39     10.25 o 
  -6  -4   7       16.78       10.98      6.88 o 
  -5  -4   7       14.81       19.90      5.02 o 
  -4  -4   7      250.57      240.17     18.51 o 
  -3  -4   7      248.66      256.51     23.86 o 
  -2  -4   7       34.34       35.46      4.41 o 
  -1  -4   7      422.69      466.69     22.57 o 
   0  -4   7      921.96      876.14     52.23 o 
   1  -4   7     1271.17     1324.92     45.00 o 
   2  -4   7     1192.82     1237.21     50.62 o 
   3  -4   7     1733.39     1856.71     52.25 o 
   4  -4   7      128.34      127.02     14.08 o 
   5  -4   7        0.31        1.20      1.72 o 
   6  -4   7      146.57      155.05     16.00 o 
   7  -4   7       10.54        2.02      3.10 o 
   8  -4   7       91.98       81.05      4.30 o 
   9  -4   7       21.12       27.06      4.31 o 
  10  -4   7       27.38       22.44      3.82 o 
  11  -4   7        3.31        4.80      2.39 o 
  12  -4   7       30.32       25.94      6.03 o 
  -7  -3   7       47.86       41.38      6.86 o 
  -6  -3   7        0.15        6.88      2.22 o 
  -5  -3   7       41.37       45.05      5.14 o 
  -4  -3   7       10.26        3.86      2.55 o 
  -3  -3   7        4.33        0.54      4.21 o 
  -2  -3   7       43.14       42.18     11.57 o 
  -1  -3   7     4178.48     4724.76    849.65 o 
   0  -3   7       39.40       34.45      5.19 o 
   1  -3   7      690.74      711.27     33.59 o 
   2  -3   7      466.97      502.08     40.43 o 
   3  -3   7      303.51      322.24     24.11 o 
   4  -3   7     1038.59      946.34     44.78 o 
   5  -3   7      364.58      349.75     30.58 o 
   6  -3   7        0.12        0.70      1.00 o 
   7  -3   7      412.65      445.60     19.24 o 
   8  -3   7       13.15        4.87      2.43 o 
   9  -3   7       61.21       66.95      5.79 o 
  10  -3   7      137.30      126.35     11.66 o 
  11  -3   7      530.22      527.81     27.39 o 
  12  -3   7       92.30       80.53     10.56 o 
  13  -3   7      405.26      442.43     28.59 o 
  -8  -2   7      189.74      198.66     22.27 o 
  -7  -2   7      126.27      114.04      9.45 o 
  -6  -2   7      619.34      656.98     70.79 o 
  -5  -2   7      627.94      638.34     28.96 o 
  -4  -2   7      167.90      167.63     16.48 o 
  -3  -2   7       92.87       87.44     12.04 o 
  -2  -2   7     1027.88     1079.60     25.50 o 
  -1  -2   7      160.44      143.35     16.18 o 
   0  -2   7      483.36      468.14     37.23 o 
   1  -2   7      352.50      365.30     34.82 o 
   2  -2   7        2.38       14.09      4.67 o 
   4  -2   7       26.23       26.98      3.83 o 
   5  -2   7        5.42        7.04      3.10 o 
   6  -2   7       11.54        3.53      1.53 o 
   7  -2   7      126.76      109.18     10.99 o 
   8  -2   7      122.56      116.36     13.88 o 
   9  -2   7      458.59      429.97     41.05 o 
  10  -2   7      958.97      924.29     42.89 o 
  11  -2   7      225.75      169.31     16.76 o 
  12  -2   7        5.93        5.38      2.65 o 
  13  -2   7      296.39      325.55     16.82 o 
  -8  -1   7       82.94       73.98      6.14 o 
  -7  -1   7      597.19      574.45     30.57 o 
  -6  -1   7       38.71       31.11      3.96 o 
  -5  -1   7      123.45      106.41     12.39 o 
  -4  -1   7     1488.69     1527.57     48.22 o 
  -3  -1   7     1359.52     1425.93     63.29 o 
  -2  -1   7      145.08      147.55     10.80 o 
  -1  -1   7     2110.42     2164.46     39.64 o 
   0  -1   7     1583.80     1495.41     43.63 o 
   1  -1   7       39.24       45.94      6.48 o 
   2  -1   7     1021.24     1080.80     49.25 o 
   3  -1   7      323.50      292.89     22.26 o 
   4  -1   7        0.16       -0.10      2.40 o 
   5  -1   7       11.06        7.93      1.77 o 
   6  -1   7      403.62      385.57     30.19 o 
   7  -1   7       38.39       44.63      8.45 o 
   8  -1   7      127.41      117.97     10.97 o 
   9  -1   7       32.38       29.28      4.41 o 
  10  -1   7      339.90      310.27     15.43 o 
  11  -1   7        1.47        1.27      2.84 o 
  12  -1   7        1.17        2.15      1.29 o 
  13  -1   7        2.35        4.69      0.87 o 
  -8   0   7       19.61       17.24      7.20 o 
  -7   0   7       57.11       66.18     11.29 o 
  -6   0   7     1653.44     1595.37     59.09 o 
  -5   0   7       30.14       23.38      8.97 o 
  -4   0   7     4017.44     4239.90    122.47 o 
  -3   0   7     2621.38     2779.48     79.60 o 
  -2   0   7       27.10       33.25      7.70 o 
  -1   0   7      542.77      539.50     37.29 o 
   0   0   7      371.04      354.44     32.19 o 
   1   0   7      307.57      373.38     26.29 o 
   2   0   7     3200.06     3425.19     47.07 o 
   3   0   7     1576.71     1571.99     27.98 o 
   4   0   7     1915.10     1972.56     26.25 o 
   5   0   7      605.19      567.31     19.00 o 
   6   0   7      336.78      296.88     16.56 o 
   7   0   7       63.64       54.15      4.64 o 
   8   0   7      625.65      598.00     20.08 o 
   9   0   7       71.07       59.19      7.42 o 
  10   0   7      127.77      131.89     11.41 o 
  11   0   7       69.54       56.10      5.65 o 
  12   0   7       27.11       23.30      4.24 o 
  13   0   7        2.18        3.67      1.12 o 
  14   0   7        8.97        5.44      2.19 o 
  -8   1   7       34.97       51.60      7.77 o 
  -7   1   7        7.54        6.61      6.24 o 
  -6   1   7      569.68      671.83     42.80 o 
  -5   1   7      182.28      162.67     13.57 o 
  -4   1   7       16.68       17.16      4.09 o 
  -3   1   7       35.34       27.60      3.95 o 
  -2   1   7       24.22       16.67      3.39 o 
  -1   1   7        3.59        9.67      3.60 o 
   0   1   7       35.05       32.33      4.21 o 
   1   1   7      300.72      364.03     23.65 o 
   2   1   7      487.49      519.76     26.61 o 
   3   1   7       52.82       68.22     10.48 o 
   4   1   7       72.59      106.86      8.38 o 
   5   1   7     2073.95     2102.44     26.01 o 
   6   1   7      181.17      169.66     13.17 o 
   7   1   7     1498.65     1420.54     36.06 o 
   8   1   7     1664.44     1589.93     84.31 o 
   9   1   7        0.66        1.28      0.67 o 
  10   1   7     1526.31     1634.75     29.12 o 
  11   1   7      666.90      609.77     20.54 o 
  12   1   7       45.35       39.31      3.00 o 
  13   1   7        1.39        2.97      1.16 o 
  14   1   7       83.58       65.71      6.67 o 
  -9   2   7      177.07      173.41     25.85 o 
  -8   2   7      336.34      316.67     24.46 o 
  -7   2   7       50.12       52.07      7.83 o 
  -6   2   7      160.85      175.76     16.20 o 
  -5   2   7       81.77       81.20     13.66 o 
  -4   2   7      119.33      130.82     25.04 o 
  -3   2   7      249.35      269.59     32.36 o 
  -2   2   7      174.83      183.31     15.73 o 
  -1   2   7      543.58      557.74     25.96 o 
   0   2   7      153.92      164.98     14.05 o 
   2   2   7     1418.17     1615.95     22.96 o 
   3   2   7      141.10      108.02      9.47 o 
   4   2   7     3734.58     3760.64     32.07 o 
   5   2   7     1168.55     1214.86     18.29 o 
   6   2   7     1547.00     1504.59     13.37 o 
   7   2   7     4531.25     4623.71    129.70 o 
   8   2   7      880.24      870.79     35.49 o 
   9   2   7      307.61      318.51     13.11 o 
  10   2   7      194.24      164.31     10.38 o 
  11   2   7        0.14        5.32      3.13 o 
  12   2   7       66.29       58.83      5.23 o 
  13   2   7      203.65      153.91     23.60 o 
  14   2   7      339.78      310.24     35.54 o 
  -9   3   7      173.71      166.80     22.26 o 
  -8   3   7        2.64       -4.61      4.37 o 
  -7   3   7      322.10      291.23     17.83 o 
  -5   3   7        0.10        6.68      3.84 o 
  -4   3   7      257.61      267.37     27.84 o 
  -3   3   7      234.52      223.16     35.55 o 
  -2   3   7       44.35       57.28      5.17 o 
  -1   3   7     1766.72     1870.50     67.74 o 
   0   3   7      565.16      614.48     17.47 o 
   1   3   7      418.80      413.79     26.34 o 
   2   3   7      112.68      140.48     12.90 o 
   3   3   7       70.75      105.28      7.28 o 
   4   3   7      488.02      451.60     23.07 o 
   5   3   7      830.21      760.17     18.69 o 
   6   3   7      260.31      266.91     22.06 o 
   7   3   7      242.65      260.18     11.15 o 
   8   3   7      356.57      349.26     16.03 o 
   9   3   7        2.65        4.58      0.96 o 
  10   3   7      141.85      137.83     12.82 o 
  11   3   7        0.93        7.42      1.93 o 
  12   3   7       27.68       18.51      2.91 o 
  13   3   7       58.30       47.52     12.14 o 
  14   3   7       26.88       16.88      2.87 o 
  -9   4   7      496.34      510.10     25.89 o 
  -8   4   7       29.83       36.37      6.16 o 
  -7   4   7      121.51      117.98     13.02 o 
  -6   4   7      302.40      337.29     32.54 o 
  -5   4   7      160.95      170.65     14.33 o 
  -4   4   7     1268.94     1194.02     36.41 o 
  -3   4   7      729.53      727.04     32.33 o 
  -2   4   7      368.45      340.38     18.35 o 
   0   4   7     3237.27     3504.06     34.26 o 
   1   4   7      126.47      134.84      9.87 o 
   2   4   7      288.08      267.18     20.93 o 
   3   4   7     1361.04     1380.56     11.51 o 
   4   4   7      322.12      298.36      9.24 o 
   5   4   7     1233.31     1280.34     24.94 o 
   6   4   7      106.40       99.00     11.17 o 
   7   4   7      549.41      608.39     24.99 o 
   8   4   7      749.07      740.27     39.03 o 
   9   4   7      778.90      735.17     15.35 o 
  10   4   7      444.99      426.16     14.95 o 
  11   4   7       23.47       29.78      8.95 o 
  12   4   7       19.79       18.89      3.86 o 
  13   4   7      720.42      717.96     24.05 o 
  14   4   7      541.05      554.90     41.14 o 
  -8   5   7      172.77      165.11     20.61 o 
  -7   5   7      159.56      186.11     26.27 o 
  -6   5   7       34.55       33.36      5.64 o 
  -5   5   7       15.99       17.09      4.26 o 
  -4   5   7      771.59      788.62     28.67 o 
  -3   5   7      735.02      785.42     34.28 o 
  -2   5   7     1244.31     1310.04    142.30 o 
  -1   5   7     3700.90     4022.91     56.11 o 
   0   5   7       12.30       21.49      2.93 o 
   1   5   7      313.45      293.12     13.59 o 
   2   5   7     1213.49     1225.68     11.99 o 
   3   5   7      718.14      783.20     20.94 o 
   4   5   7      677.17      613.90     11.87 o 
   5   5   7      229.54      261.96     18.66 o 
   6   5   7      202.92      193.72     15.33 o 
   7   5   7      758.51      775.02     30.24 o 
   8   5   7      908.23      888.35     39.37 o 
   9   5   7      129.51      100.45     20.68 o 
  10   5   7        6.30        2.86      2.25 o 
  11   5   7      958.74      958.65     34.21 o 
  12   5   7      612.30      576.54     47.68 o 
  13   5   7      143.96      114.13     12.79 o 
  14   5   7       19.00       21.35      5.56 o 
  -8   6   7       45.79       57.70      6.74 o 
  -7   6   7        0.06        1.29      2.85 o 
  -6   6   7      204.62      234.49     25.64 o 
  -5   6   7      187.17      185.52     20.09 o 
  -4   6   7       24.13       24.06      5.33 o 
  -3   6   7        7.21       16.83      4.44 o 
  -2   6   7     3311.75     3419.16     82.75 o 
  -1   6   7      154.40      168.30     21.84 o 
   1   6   7     1320.41     1281.15     37.66 o 
   2   6   7      797.50      737.54     14.15 o 
   3   6   7       98.47      103.09      5.73 o 
   4   6   7      946.63      941.93     17.55 o 
   5   6   7      147.22      148.01     15.23 o 
   6   6   7      274.92      293.56     24.27 o 
   7   6   7      904.23      788.25     34.46 o 
   8   6   7      509.29      494.89     33.08 o 
   9   6   7       29.01       12.63      5.54 o 
  10   6   7     1385.47     1314.66     30.91 o 
  11   6   7      323.55      325.52     27.37 o 
  12   6   7       85.17       70.71      9.18 o 
  13   6   7       76.63       68.79      9.59 o 
  14   6   7      245.33      254.31     23.91 o 
  -8   7   7       86.29       90.18      9.48 o 
  -7   7   7      213.80      230.33     25.76 o 
  -6   7   7      562.23      539.18     22.50 o 
  -5   7   7      304.12      241.92     22.01 o 
  -4   7   7       83.33       97.41     13.13 o 
  -3   7   7      595.45      534.03     20.31 o 
  -2   7   7      706.87      652.40     27.92 o 
  -1   7   7       72.04       77.45     11.31 o 
   0   7   7      835.52      824.47     31.71 o 
   1   7   7       20.25       16.48      3.81 o 
   2   7   7       97.32      119.34      9.88 o 
   3   7   7       71.61       73.69      5.30 o 
   4   7   7      765.97      724.73     13.84 o 
   5   7   7       16.99       20.19      3.41 o 
   6   7   7     1626.38     1570.17     29.26 o 
   7   7   7     2424.17     2368.36     59.68 o 
   8   7   7      288.51      283.94     20.08 o 
   9   7   7      301.19      299.19     17.84 o 
  10   7   7      570.49      541.15     10.67 o 
  11   7   7       18.87       13.80      3.97 o 
  12   7   7      321.78      312.83     23.77 o 
  13   7   7       21.87       25.32      5.53 o 
  -8   8   7       81.23       52.94      8.35 o 
  -7   8   7      510.48      518.20     25.81 o 
  -6   8   7      117.04      105.56     12.56 o 
  -5   8   7      384.06      342.56     27.72 o 
  -4   8   7       44.66       41.43      4.56 o 
  -3   8   7       26.16       26.80      6.43 o 
  -2   8   7        0.75        6.87      3.33 o 
  -1   8   7      158.50      130.14     12.17 o 
   0   8   7      389.48      354.42     20.51 o 
   1   8   7       35.05       36.73      4.67 o 
   2   8   7        8.25       12.26      1.75 o 
   3   8   7      323.59      330.29     13.59 o 
   4   8   7       35.66       34.61      2.66 o 
   5   8   7      298.46      296.12     22.68 o 
   6   8   7        1.74        1.07      0.51 o 
   7   8   7     5218.43     5531.68    992.68 o 
   8   8   7        0.56       -1.02      2.66 o 
   9   8   7      543.69      535.14     15.46 o 
  10   8   7      134.80      153.46     15.44 o 
  11   8   7     1650.59     1762.22     68.33 o 
  12   8   7     1192.54     1326.60     70.71 o 
  13   8   7       26.61       27.49      6.47 o 
  -7   9   7      403.98      408.83     24.57 o 
  -6   9   7      160.00      179.03     21.36 o 
  -5   9   7      132.15      147.58     20.45 o 
  -4   9   7       94.43       97.78     10.81 o 
  -3   9   7        6.30        8.97      3.04 o 
  -2   9   7      410.48      358.36     14.81 o 
  -1   9   7      911.76      819.01     26.60 o 
   0   9   7      449.30      426.14     24.88 o 
   1   9   7       14.46       13.84      3.16 o 
   2   9   7      608.74      631.66     19.25 o 
   3   9   7      352.45      350.68     17.57 o 
   4   9   7     1362.17     1270.48     20.70 o 
   5   9   7     3958.70     3770.59    524.12 o 
   6   9   7       42.39       42.70      7.21 o 
   7   9   7      683.42      695.71     22.59 o 
   8   9   7     3030.02     3008.21     61.78 o 
   9   9   7     1847.48     1887.72     44.18 o 
  10   9   7       21.34       26.25      4.74 o 
  11   9   7      444.13      499.54     45.59 o 
  12   9   7      219.20      223.97     20.26 o 
  -7  10   7       11.03       13.46      4.21 o 
  -6  10   7      391.15      467.30     38.13 o 
  -5  10   7       65.20       72.82      9.61 o 
  -4  10   7        0.07        3.97      1.87 o 
  -3  10   7      424.63      401.46     22.41 o 
  -2  10   7       89.41      102.02     11.87 o 
  -1  10   7       30.00       23.56      5.47 o 
   0  10   7      528.75      521.97     17.62 o 
   1  10   7      110.46      124.88     17.28 o 
   2  10   7     1114.80     1078.83     22.34 o 
   3  10   7      120.84      140.26      6.64 o 
   4  10   7       19.60       21.70      2.91 o 
   5  10   7      150.37      146.58     24.07 o 
   6  10   7      514.60      485.43     13.17 o 
   7  10   7     1002.73     1025.57     28.06 o 
   8  10   7       16.37       17.94      3.41 o 
   9  10   7       11.54        6.43      2.86 o 
  10  10   7      134.91      117.37     15.61 o 
  11  10   7      288.90      280.77     31.97 o 
  12  10   7      219.50      207.61     34.76 o 
  -6  11   7      116.52      143.23     22.37 o 
  -5  11   7       35.93       39.15      6.23 o 
  -4  11   7       64.08       46.48      7.97 o 
  -3  11   7       21.24       32.49      4.30 o 
  -2  11   7       55.48       70.11     10.00 o 
  -1  11   7      107.84      140.40     20.40 o 
   0  11   7      819.11      787.67    112.48 o 
   1  11   7     2135.38     2105.51     51.06 o 
   2  11   7      205.63      186.11     14.50 o 
   3  11   7     2727.51     2783.80     46.64 o 
   4  11   7     2937.07     2934.71    126.95 o 
   5  11   7      325.49      351.63     31.39 o 
   6  11   7      384.99      369.92     14.02 o 
   7  11   7      223.53      279.98     30.06 o 
   8  11   7       82.04       85.37     13.00 o 
   9  11   7      388.31      403.18     27.72 o 
  10  11   7      187.03      205.15     22.54 o 
  11  11   7       26.64       26.08      6.46 o 
  -5  12   7        8.88        6.85      2.26 o 
  -4  12   7      564.04      535.91     30.08 o 
  -3  12   7      759.48      749.34     33.73 o 
  -2  12   7        0.17        8.47      3.31 o 
  -1  12   7     1211.52     1228.61     45.14 o 
   0  12   7     1518.02     1417.74     50.95 o 
   1  12   7       30.44       46.80      5.09 o 
   2  12   7      709.65      717.99     13.05 o 
   3  12   7      325.38      293.91     12.11 o 
   4  12   7      817.73      723.97     14.97 o 
   5  12   7       88.63       84.15     10.99 o 
   6  12   7       60.84       50.46      6.45 o 
   7  12   7       46.23       41.57      5.03 o 
   8  12   7      158.07      162.25     18.27 o 
   9  12   7      142.86      142.64     14.89 o 
  10  12   7       47.68       56.75      7.77 o 
  -4  13   7        8.21       14.13      3.42 o 
  -3  13   7      218.32      255.05     27.64 o 
  -2  13   7      756.19      772.89     33.80 o 
  -1  13   7      997.96      999.92     44.11 o 
   0  13   7       48.15       63.71      8.16 o 
   1  13   7      875.96      834.91     32.52 o 
   2  13   7     2214.52     2362.46     57.03 o 
   3  13   7      140.78      156.86     15.47 o 
   4  13   7      104.68      101.42      9.95 o 
   5  13   7      280.59      248.82     13.15 o 
   6  13   7      105.88      141.76     17.35 o 
   7  13   7      642.76      604.57     27.52 o 
   8  13   7      223.35      257.53     24.32 o 
   9  13   7       40.40       40.65      7.01 o 
  -3  14   7      279.09      269.42     28.38 o 
  -2  14   7      170.07      180.33     27.96 o 
  -1  14   7       31.64       30.19      4.73 o 
   0  14   7      262.10      287.19     24.05 o 
   1  14   7       89.75      100.45     13.33 o 
   2  14   7       11.95       16.18      7.69 o 
   3  14   7      102.37      105.12      9.46 o 
   4  14   7      406.24      404.71     21.57 o 
   5  14   7      138.59      141.37     15.04 o 
   6  14   7       11.12       16.63      4.10 o 
   7  14   7      605.08      547.36     14.42 o 
   8  14   7     1313.70     1504.57     29.26 o 
   0  15   7      189.06      240.08     34.09 o 
   1  15   7      170.27      174.80     28.81 o 
   2  15   7      147.72      147.47     16.91 o 
   3  15   7       15.57       19.31      4.57 o 
   4  15   7        1.97        6.35      1.65 o 
   5  15   7        2.80        7.15      3.30 o 
   6  15   7       56.27       75.99     12.53 o 
   1  -9   8      170.46      166.00     14.76 o 
   2  -9   8       19.55       15.36      4.78 o 
   3  -9   8       61.43       68.75      7.05 o 
   4  -9   8      347.59      320.30     27.04 o 
   5  -9   8      256.96      232.02     21.77 o 
  -1  -8   8      154.75      120.79     34.69 o 
   0  -8   8      670.26      673.89     24.84 o 
   1  -8   8      100.47       97.31      9.00 o 
   2  -8   8      348.03      341.13     25.48 o 
   3  -8   8       13.25       17.53      4.07 o 
   4  -8   8        0.07        4.89      2.49 o 
   5  -8   8       22.89       24.94      4.51 o 
   6  -8   8       67.48       65.51      4.81 o 
   7  -8   8        3.46        8.65      1.82 o 
   8  -8   8       51.01       44.11      4.76 o 
  -3  -7   8        4.28        7.31      3.60 o 
  -2  -7   8       65.14       60.00      4.98 o 
  -1  -7   8     1414.48     1481.69     38.02 o 
   0  -7   8      396.99      433.79     14.48 o 
   1  -7   8      186.05      211.67     13.24 o 
   2  -7   8      323.25      311.45     24.06 o 
   3  -7   8       69.09       66.54     15.67 o 
   4  -7   8       20.69       17.97      2.53 o 
   5  -7   8      137.92      138.13     15.67 o 
   6  -7   8        3.55        5.58      1.68 o 
   7  -7   8        2.25        3.22      2.36 o 
   8  -7   8        8.71        5.46      1.50 o 
   9  -7   8        4.38        4.37      4.07 o 
  -4  -6   8      209.61      178.43     18.82 o 
  -3  -6   8      128.45      134.95     11.19 o 
  -2  -6   8      559.72      537.82     19.92 o 
  -1  -6   8       42.87       61.42      5.31 o 
   0  -6   8      453.64      441.14     14.25 o 
   1  -6   8      305.83      308.47     15.18 o 
   2  -6   8      114.74      113.01      8.00 o 
   3  -6   8      205.03      214.68     14.32 o 
   4  -6   8       78.56       78.09     10.04 o 
   5  -6   8      240.94      230.34     13.97 o 
   6  -6   8       50.58       47.44      3.41 o 
   7  -6   8        2.06        8.07      2.11 o 
   8  -6   8       17.47       14.90      4.30 o 
   9  -6   8        5.82        5.38      2.18 o 
  10  -6   8      200.74      196.82     26.12 o 
  -5  -5   8      241.84      211.54     21.59 o 
  -4  -5   8       89.13       84.04      7.52 o 
  -3  -5   8      757.29      776.83     28.58 o 
  -2  -5   8     1286.82     1296.14     36.65 o 
  -1  -5   8       94.89       92.94      7.22 o 
   0  -5   8      265.26      261.61     21.02 o 
   1  -5   8      128.56      148.85     16.71 o 
   2  -5   8       11.15       20.09      3.51 o 
   3  -5   8      378.27      409.81     18.03 o 
   4  -5   8       20.91       19.85      5.15 o 
   5  -5   8       73.85       68.30      4.14 o 
   6  -5   8      857.09      880.76     39.91 o 
   7  -5   8      950.17     1044.94     36.80 o 
   8  -5   8        0.10        2.46      2.36 o 
   9  -5   8      306.84      350.46     27.86 o 
  10  -5   8      644.20      678.70     37.98 o 
  11  -5   8      132.66      105.63     10.31 o 
  -6  -4   8        0.02        5.52      2.71 o 
  -5  -4   8      151.04      152.58     22.60 o 
  -4  -4   8       46.55       48.25      5.87 o 
  -3  -4   8        7.62       14.49      4.42 o 
  -2  -4   8       12.43       11.77      2.52 o 
  -1  -4   8      216.17      223.76     17.21 o 
   0  -4   8       93.15       85.12     11.80 o 
   1  -4   8        0.86        7.06      2.91 o 
   2  -4   8      407.37      468.03     29.80 o 
   3  -4   8      499.28      633.75     41.89 o 
   4  -4   8       75.83       70.73     10.08 o 
   5  -4   8      272.43      252.40     21.93 o 
   6  -4   8      781.65      804.80     59.07 o 
   7  -4   8       31.64       29.59      2.32 o 
   8  -4   8      309.23      362.46     27.76 o 
   9  -4   8      789.54      857.18     37.02 o 
  10  -4   8       29.37       30.01      5.52 o 
  11  -4   8     1073.90     1021.44     56.22 o 
  12  -4   8      263.00      231.03     34.76 o 
  -6  -3   8      114.29      116.33     25.41 o 
  -5  -3   8        2.87       12.89      5.17 o 
  -4  -3   8      125.24      115.27     15.12 o 
  -3  -3   8      266.41      244.15     22.61 o 
  -2  -3   8      191.21      181.87     12.39 o 
  -1  -3   8      102.72       97.47      9.22 o 
   0  -3   8      399.92      363.65     22.85 o 
   1  -3   8       28.79       31.24      7.47 o 
   2  -3   8     2122.61     2270.40     68.97 o 
   3  -3   8      112.40      120.86     16.98 o 
   4  -3   8       28.38       22.29      5.61 o 
   5  -3   8      867.08      864.64     71.64 o 
   6  -3   8      150.32      151.70     14.49 o 
   7  -3   8      300.44      311.12     15.96 o 
   8  -3   8      572.01      547.34     20.74 o 
   9  -3   8      455.48      407.39     27.21 o 
  10  -3   8       20.96       13.14      3.56 o 
  11  -3   8       26.16       28.82      5.02 o 
  12  -3   8        4.50        3.85      2.16 o 
  -7  -2   8       70.09       68.09      7.85 o 
  -6  -2   8       12.28        7.28      3.71 o 
  -5  -2   8      183.56      144.83     15.91 o 
  -4  -2   8      503.34      468.97     31.11 o 
  -3  -2   8      211.56      185.38     20.98 o 
  -2  -2   8       11.57       12.67      9.41 o 
  -1  -2   8        9.00       11.47      3.88 o 
   0  -2   8        5.85        6.59      2.63 o 
   1  -2   8      433.65      444.79     38.36 o 
   2  -2   8       85.46      165.50     17.88 o 
   3  -2   8        1.42        4.07      2.75 o 
   4  -2   8      619.39      619.82     41.11 o 
   5  -2   8      807.32      742.99     34.20 o 
   6  -2   8      101.72      101.49      9.53 o 
   7  -2   8       31.29       28.40      6.12 o 
   8  -2   8        0.46        5.71      1.77 o 
   9  -2   8      152.24      134.18     15.10 o 
  10  -2   8      133.57      116.94     17.78 o 
  11  -2   8        1.74        1.46      2.59 o 
  12  -2   8        2.56        1.87      1.42 o 
  13  -2   8        2.03        6.74      2.69 o 
  -7  -1   8      145.78      151.04     23.43 o 
  -6  -1   8      475.22      459.26     92.70 o 
  -5  -1   8      848.41      750.87     33.28 o 
  -4  -1   8       51.79       45.80      6.68 o 
  -3  -1   8      267.03      249.77     19.84 o 
  -2  -1   8        7.22        8.86      2.57 o 
  -1  -1   8     1325.29     1298.29     44.95 o 
   0  -1   8     1105.16     1009.75    203.28 o 
   1  -1   8      944.49      907.74     39.97 o 
   2  -1   8        1.51        6.87      2.89 o 
   3  -1   8     2572.36     2708.18     41.80 o 
   4  -1   8     2219.33     2326.89     57.01 o 
   5  -1   8       45.49       37.93      5.85 o 
   6  -1   8        7.04        7.14      1.93 o 
   7  -1   8        3.00        2.78      1.49 o 
   8  -1   8      306.14      279.43     13.53 o 
   9  -1   8      651.26      627.01     22.41 o 
  10  -1   8      278.47      232.27     15.50 o 
  11  -1   8      135.83      105.76     10.11 o 
  12  -1   8       52.08       40.34      5.60 o 
  13  -1   8       52.37       37.29      5.84 o 
  -7   0   8       63.99       77.81     10.66 o 
  -6   0   8       19.71       31.71      7.33 o 
  -5   0   8      478.77      458.27     24.65 o 
  -4   0   8     1626.25     1620.81     81.07 o 
  -3   0   8     2330.41     2349.64     59.84 o 
  -2   0   8      290.75      293.65     18.99 o 
  -1   0   8     1734.52     1808.27     49.82 o 
   0   0   8     3663.36     3761.45    741.54 o 
   1   0   8      200.65      201.65     20.54 o 
   2   0   8      372.16      416.12     37.29 o 
   3   0   8     1064.95      982.17     41.09 o 
   4   0   8      222.07      205.88     20.61 o 
   5   0   8      178.54      183.31     17.82 o 
   6   0   8      215.30      236.60     13.58 o 
   7   0   8        3.93        7.45      1.12 o 
   8   0   8      462.91      423.54     12.29 o 
   9   0   8       26.90       29.11      3.72 o 
  10   0   8        1.38        1.90      0.89 o 
  11   0   8      295.66      274.81     14.31 o 
  12   0   8      520.17      485.76     27.78 o 
  13   0   8        0.55        0.94      0.74 o 
  14   0   8        8.45        5.89      4.53 o 
  -8   1   8       27.82       19.99      6.93 o 
  -7   1   8      282.62      250.89     29.47 o 
  -6   1   8      348.58      337.98     24.48 o 
  -5   1   8      477.94      425.19     41.87 o 
  -4   1   8       61.50       57.58      5.74 o 
  -3   1   8        0.11        0.83      3.25 o 
  -2   1   8      205.88      216.50     24.04 o 
  -1   1   8      601.66      577.37     27.87 o 
   0   1   8      344.99      335.18     30.82 o 
   1   1   8      440.27      411.90     30.90 o 
   2   1   8     2825.33     2820.31     48.19 o 
   3   1   8     1319.66     1294.45    141.61 o 
   4   1   8      269.01      249.54     23.85 o 
   5   1   8       30.43       21.67      5.21 o 
   6   1   8        1.48        5.27      1.90 o 
   7   1   8       39.05       26.92      4.38 o 
   8   1   8     1689.36     1786.49     31.57 o 
   9   1   8      256.56      229.67     10.44 o 
  10   1   8      796.05      821.59     17.56 o 
  11   1   8     1207.15     1225.64     33.78 o 
  12   1   8       79.21       65.95      6.51 o 
  13   1   8       14.37       10.42      2.57 o 
  14   1   8      319.78      275.88     10.49 o 
  -8   2   8      327.00      305.33     13.34 o 
  -7   2   8      364.38      368.65     30.64 o 
  -6   2   8      284.73      276.81     28.21 o 
  -5   2   8       34.62       15.28      5.37 o 
  -4   2   8      417.37      379.16     33.04 o 
  -3   2   8        4.19        5.25      1.87 o 
  -2   2   8      115.50      120.68     14.01 o 
  -1   2   8      829.03      872.33     39.97 o 
   0   2   8      215.12      204.26     18.23 o 
   1   2   8       30.32       28.73      4.37 o 
   2   2   8      250.71      262.70     23.39 o 
   3   2   8      207.61      213.73     17.97 o 
   4   2   8       72.29       57.51      7.48 o 
   5   2   8        1.46        3.00      1.08 o 
   6   2   8        2.00        2.76      2.93 o 
   7   2   8     3045.33     3204.42     29.93 o 
   8   2   8      974.99      941.72     28.39 o 
   9   2   8        4.98        6.06      1.46 o 
  10   2   8      983.67     1014.55     20.51 o 
  11   2   8      638.44      587.36     31.79 o 
  12   2   8       99.80       76.65      7.94 o 
  13   2   8      126.74      105.92      9.80 o 
  14   2   8      137.68      113.07     38.31 o 
  -8   3   8       31.53       23.88      6.60 o 
  -7   3   8      343.55      311.96     25.27 o 
  -6   3   8      149.69      158.02     22.15 o 
  -5   3   8        5.13       15.84      5.58 o 
  -4   3   8     1063.87     1086.30     30.58 o 
  -3   3   8      871.71      820.49     18.86 o 
  -2   3   8      177.16      161.65     30.46 o 
  -1   3   8      199.26      208.72     17.14 o 
   0   3   8     1202.22     1137.22     33.24 o 
   1   3   8      892.19      950.71     42.23 o 
   2   3   8      742.66      770.89     29.85 o 
   3   3   8       88.39      108.53      8.64 o 
   4   3   8       51.58       48.70      7.80 o 
   5   3   8      233.81      233.48     15.45 o 
   6   3   8      202.86      183.49     19.03 o 
   7   3   8      391.31      367.26     30.92 o 
   8   3   8        0.47        1.88      0.52 o 
   9   3   8      464.07      480.65     43.24 o 
  10   3   8      268.60      254.51     26.78 o 
  11   3   8       22.26       13.13      3.41 o 
  12   3   8        5.06        6.45      2.64 o 
  13   3   8      160.37      131.76     14.51 o 
  14   3   8        0.01        3.27      2.20 o 
  -8   4   8        0.52        0.74      2.82 o 
  -7   4   8     2554.37     2865.03    289.86 o 
  -6   4   8     3144.11     3374.28    121.61 o 
  -5   4   8      412.01      457.86     42.06 o 
  -4   4   8      590.27      561.88     32.48 o 
  -3   4   8      675.72      623.05     27.78 o 
  -2   4   8      585.17      592.91     27.69 o 
  -1   4   8      788.04      790.70     59.95 o 
   0   4   8     1116.41     1146.21     51.98 o 
   1   4   8       42.69       34.79      3.63 o 
   2   4   8       11.71       10.00      3.96 o 
   3   4   8      355.50      344.42     17.39 o 
   4   4   8      514.17      514.41     12.30 o 
   5   4   8      184.83      134.55     11.98 o 
   6   4   8      164.55      157.21     17.66 o 
   7   4   8       95.84      103.19     12.98 o 
   8   4   8      273.53      259.84     19.40 o 
   9   4   8      909.28      956.49     29.47 o 
  10   4   8        0.71        2.82      0.74 o 
  11   4   8      232.17      231.23     49.54 o 
  12   4   8      343.03      319.34     36.54 o 
  13   4   8       52.03       54.99      7.24 o 
  14   4   8       47.49       44.29      5.69 o 
  -8   5   8       43.57       40.56      7.01 o 
  -7   5   8      105.45      117.63     13.27 o 
  -6   5   8       49.45       69.65      9.14 o 
  -5   5   8       18.94       23.70      5.63 o 
  -4   5   8        3.37        2.24      4.21 o 
  -3   5   8       11.81       10.22      3.39 o 
  -2   5   8      532.18      504.20    101.18 o 
  -1   5   8      225.06      205.08     19.21 o 
   0   5   8      553.10      499.23     26.68 o 
   1   5   8      130.73      126.10     20.71 o 
   2   5   8     1438.22     1427.56     36.18 o 
   3   5   8      728.91      722.23     19.31 o 
   4   5   8     3207.88     3364.42     45.41 o 
   5   5   8     1082.42      984.19     27.47 o 
   6   5   8       31.89       28.92      4.68 o 
   7   5   8      551.32      509.49    101.07 o 
   8   5   8      701.45      719.32     31.82 o 
   9   5   8       77.95       73.75     10.80 o 
  10   5   8        2.66        2.21      1.73 o 
  11   5   8      149.44      142.49     16.08 o 
  12   5   8      355.85      324.16     19.60 o 
  13   5   8        7.15        7.99      2.15 o 
  14   5   8      104.70       82.48     12.07 o 
  -7   6   8      137.82      124.49     14.92 o 
  -6   6   8      302.25      307.79     30.91 o 
  -5   6   8        0.39        5.69      3.94 o 
  -4   6   8      167.95      179.08     22.12 o 
  -3   6   8      287.02      336.46     26.69 o 
  -2   6   8       65.25       68.56     10.67 o 
  -1   6   8        0.77        8.90      2.90 o 
   0   6   8      107.16      125.65     10.69 o 
   1   6   8     6971.20     7217.18    181.98 o 
   2   6   8     3104.06     3139.87     29.85 o 
   3   6   8     1790.21     1926.95     25.21 o 
   4   6   8     1463.30     1349.20     21.56 o 
   5   6   8     3685.33     3474.79    107.82 o 
   6   6   8      241.44      292.42     29.70 o 
   7   6   8      302.86      312.39     24.22 o 
   8   6   8        3.18        8.76      4.14 o 
   9   6   8       40.92       40.73      6.78 o 
  10   6   8       32.33       36.79      4.54 o 
  11   6   8      121.62      103.20     18.61 o 
  12   6   8      164.49      138.00     16.61 o 
  13   6   8      198.89      181.18     19.78 o 
  14   6   8       67.17       58.84     11.47 o 
  -7   7   8       65.41       74.32      8.21 o 
  -6   7   8      121.33      146.83     17.47 o 
  -5   7   8      126.87      142.53     16.46 o 
  -4   7   8      169.64      167.57     17.97 o 
  -3   7   8      735.66      674.35     26.01 o 
  -2   7   8      216.13      239.10     25.62 o 
  -1   7   8     2597.90     2629.09     64.37 o 
   0   7   8      128.09      147.16     19.04 o 
   1   7   8     1660.45     1706.53     32.90 o 
   2   7   8      209.09      178.84     13.37 o 
   3   7   8      453.78      401.73     21.92 o 
   4   7   8        7.09        4.43      1.54 o 
   5   7   8       25.25       27.48      4.09 o 
   6   7   8       40.71       42.16      6.43 o 
   7   7   8       15.57       25.07      4.85 o 
   8   7   8        5.59       -1.09      3.24 o 
   9   7   8      172.46      181.47     18.33 o 
  10   7   8      179.01      199.66     23.00 o 
  11   7   8       61.06       64.75      8.22 o 
  12   7   8        1.06        2.98      3.37 o 
  13   7   8      147.32      144.71     20.99 o 
  -7   8   8       82.01       67.34      8.58 o 
  -6   8   8       42.16       40.90      7.07 o 
  -5   8   8       44.08       55.20      6.10 o 
  -4   8   8      512.23      477.31     29.71 o 
  -3   8   8       63.03       81.66      8.35 o 
  -2   8   8       57.94       60.83      9.09 o 
  -1   8   8     1882.81     1848.18     52.10 o 
   0   8   8      251.90      216.59     43.00 o 
   1   8   8      166.88      153.45     10.84 o 
   2   8   8     2103.60     2092.31     38.93 o 
   3   8   8      740.49      753.34     18.48 o 
   4   8   8        5.63        5.98      0.78 o 
   5   8   8      566.30      478.30     28.47 o 
   6   8   8      344.99      331.25     15.16 o 
   7   8   8      334.29      330.10     19.19 o 
   8   8   8       64.22       82.14     12.68 o 
   9   8   8      139.36      165.37     18.07 o 
  10   8   8       57.43       58.83      9.01 o 
  11   8   8       41.90       55.00      6.68 o 
  12   8   8      574.10      630.95     35.88 o 
  13   8   8       78.62       86.08     10.23 o 
  -7   9   8      454.19      486.71     25.01 o 
  -6   9   8      365.64      409.41     36.51 o 
  -5   9   8       64.68       70.43     12.02 o 
  -4   9   8      330.34      288.94     22.90 o 
  -3   9   8      393.42      360.62     20.63 o 
  -2   9   8       51.83       51.88      8.05 o 
  -1   9   8        0.88        2.68      1.79 o 
   0   9   8       31.67       32.64      7.42 o 
   1   9   8      165.13      173.23      9.40 o 
   2   9   8       11.53        8.00      2.43 o 
   3   9   8       71.00       69.16      5.19 o 
   4   9   8       66.61       70.86      6.44 o 
   5   9   8       32.78       28.84      3.70 o 
   6   9   8      463.99      432.22     14.26 o 
   7   9   8        5.21        5.93      1.88 o 
   8   9   8      373.68      436.34     36.26 o 
   9   9   8     1220.01     1217.40     38.80 o 
  10   9   8      465.91      431.56     30.44 o 
  11   9   8     1076.98     1202.05     67.94 o 
  12   9   8      222.24      231.42     22.39 o 
  13   9   8       52.73       63.98     10.38 o 
  -6  10   8       79.99       85.81      8.59 o 
  -5  10   8      929.88      935.01     45.50 o 
  -4  10   8       67.54       62.69      6.82 o 
  -3  10   8      783.64      689.93     27.17 o 
  -2  10   8      805.45      759.47     21.25 o 
  -1  10   8     1451.76     1485.57     34.05 o 
   0  10   8      552.65      525.44     20.80 o 
   1  10   8       84.88       78.51     12.41 o 
   2  10   8      103.15      119.31     17.12 o 
   3  10   8       71.61       72.56      6.37 o 
   4  10   8        7.08        4.74      1.80 o 
   5  10   8      143.57      133.22      6.97 o 
   6  10   8      367.00      342.70     11.39 o 
   7  10   8        1.06        3.33      0.96 o 
   8  10   8      498.33      564.00     34.22 o 
   9  10   8      189.38      227.40     50.96 o 
  10  10   8      277.61      313.39     30.51 o 
  11  10   8      178.74      189.33     26.07 o 
  12  10   8        6.62       14.74      5.21 o 
  -5  11   8      480.31      508.35     42.40 o 
  -4  11   8      142.64      180.82     24.16 o 
  -3  11   8       97.90      131.05     18.03 o 
  -2  11   8      337.60      276.80     17.82 o 
  -1  11   8      259.24      230.57     14.94 o 
   0  11   8        4.53        3.97      1.79 o 
   1  11   8       86.07       92.04     10.07 o 
   2  11   8      460.37      418.19     14.22 o 
   3  11   8      293.77      297.59     18.12 o 
   4  11   8     2544.14     2427.14     57.38 o 
   5  11   8        8.48        8.53      1.61 o 
   6  11   8      371.12      329.80     12.80 o 
   7  11   8      461.53      442.29     22.11 o 
   8  11   8       60.06       71.12      9.97 o 
   9  11   8       72.23       91.23     12.54 o 
  10  11   8        2.02        6.03      1.89 o 
  11  11   8        1.90       10.35      2.79 o 
  -5  12   8       21.04       32.82      9.15 o 
  -4  12   8      278.29      339.77     29.91 o 
  -3  12   8        3.03        7.67      3.01 o 
  -2  12   8      266.35      266.44     30.21 o 
  -1  12   8       98.69      120.71     15.77 o 
   0  12   8       14.44       23.28      3.47 o 
   1  12   8       35.26       29.88      4.91 o 
   2  12   8       64.14       56.35      4.76 o 
   3  12   8      281.57      251.16     16.33 o 
   4  12   8      242.85      228.87     14.75 o 
   5  12   8     1252.77     1183.38     29.51 o 
   6  12   8      158.99      166.27     15.47 o 
   7  12   8       23.78       19.65      3.41 o 
   8  12   8      407.48      412.91     31.67 o 
   9  12   8      418.03      512.14     36.99 o 
  10  12   8      174.34      182.21     27.51 o 
  11  12   8      125.51      137.46     16.72 o 
  -4  13   8      345.79      340.10     28.66 o 
  -3  13   8      270.31      262.83      9.34 o 
  -2  13   8      106.70      110.88     14.31 o 
  -1  13   8       58.25       56.72     11.20 o 
   0  13   8      109.80      121.73     15.44 o 
   1  13   8      731.92      787.26     31.05 o 
   2  13   8     2409.80     2761.94     68.33 o 
   3  13   8     1324.35     1368.95     35.53 o 
   4  13   8      545.32      506.48     15.57 o 
   5  13   8     2236.54     2306.59     95.49 o 
   6  13   8     1555.67     1566.07     65.26 o 
   7  13   8      191.07      223.86     28.09 o 
   8  13   8      165.00      190.97     20.85 o 
   9  13   8      245.36      276.58     28.06 o 
  10  13   8      111.76      110.16     16.70 o 
  -2  14   8       27.08       26.95      5.98 o 
  -1  14   8      223.41      267.30     27.16 o 
   0  14   8      113.35      115.81     15.07 o 
   1  14   8       12.32       13.44      2.27 o 
   2  14   8      747.96      722.19     23.07 o 
   3  14   8        2.11        3.13      1.16 o 
   4  14   8      348.10      371.48     20.22 o 
   5  14   8      178.75      160.39     19.12 o 
   6  14   8       14.01       12.86      3.50 o 
   7  14   8      107.71      119.03     18.62 o 
   8  14   8        1.82        7.78      3.19 o 
   0  15   8      236.38      255.68     85.75 o 
   1  15   8       31.80       22.57      4.99 o 
   2  15   8       62.80       67.00      9.75 o 
   3  15   8       96.81       95.94     10.10 o 
   4  15   8       35.80       34.29      5.81 o 
   5  15   8        1.70        8.16      3.63 o 
   6  15   8        9.28       13.46      5.26 o 
   2  -8   9       81.51       70.80     10.10 o 
   3  -8   9       74.07      103.10      9.81 o 
   4  -8   9        9.66        7.83      3.15 o 
   5  -8   9       13.71       12.89      4.50 o 
   6  -8   9      122.51      107.86     12.78 o 
  -1  -7   9      113.64       73.86      7.95 o 
   0  -7   9        3.46        8.56      2.18 o 
   1  -7   9       49.78       53.23     13.31 o 
   2  -7   9       32.67       18.39      4.08 o 
   3  -7   9       36.64       46.20      7.34 o 
   4  -7   9       19.19       21.06      5.06 o 
   5  -7   9       84.12       73.87      7.94 o 
   6  -7   9       13.75       12.24      3.05 o 
   7  -7   9        7.26        4.56      1.29 o 
   8  -7   9      220.68      246.26     18.40 o 
  -2  -6   9      313.57      272.00     30.95 o 
  -1  -6   9        8.77        8.16      1.71 o 
   0  -6   9      821.30      856.11     22.66 o 
   1  -6   9     1203.22     1210.31     42.21 o 
   2  -6   9      395.74      434.63     20.61 o 
   3  -6   9        0.41        1.82      1.72 o 
   4  -6   9     1569.18     1604.63     61.79 o 
   5  -6   9     1269.99     1408.61     68.92 o 
   6  -6   9      270.65      244.19     21.68 o 
   7  -6   9       96.41       97.16      7.36 o 
   8  -6   9       49.89       52.50      4.77 o 
   9  -6   9       94.12       96.03      6.23 o 
  10  -6   9        5.44       13.00      3.11 o 
  -3  -5   9      517.12      489.67     44.46 o 
  -2  -5   9      447.05      455.30     17.05 o 
  -1  -5   9      174.42      180.52     11.22 o 
   0  -5   9      502.90      532.97     17.94 o 
   1  -5   9      883.35      876.28     47.74 o 
   2  -5   9       35.24       39.46      5.44 o 
   3  -5   9       58.97       56.13      7.56 o 
   4  -5   9       58.06       63.28     18.27 o 
   5  -5   9       14.67       11.48      3.66 o 
   6  -5   9       46.54       47.42      4.96 o 
   7  -5   9      134.11      124.57     10.25 o 
   8  -5   9        2.33        9.33      2.81 o 
   9  -5   9        1.20        2.41      1.57 o 
  10  -5   9       18.90       19.06      3.37 o 
  11  -5   9       51.13       60.98      8.94 o 
  -4  -4   9       15.67       16.52      3.68 o 
  -3  -4   9        5.71        3.53      2.26 o 
  -2  -4   9      219.89      172.70     18.97 o 
  -1  -4   9        0.12        9.11      2.79 o 
   0  -4   9       66.38       90.93     21.17 o 
   1  -4   9      181.44      178.64     15.63 o 
   2  -4   9        5.17        4.47      2.56 o 
   3  -4   9      133.26      123.97     13.12 o 
   4  -4   9       41.67       45.44      5.43 o 
   5  -4   9       14.29       14.03      3.52 o 
   6  -4   9        0.15        1.11      1.47 o 
   7  -4   9      270.27      280.31     15.81 o 
   8  -4   9      235.17      247.42     19.79 o 
   9  -4   9       22.85       20.60      3.58 o 
  10  -4   9        5.28        7.75      2.10 o 
  11  -4   9      270.79      291.90     15.82 o 
  -5  -3   9       44.62       34.37      7.66 o 
  -4  -3   9      363.47      309.76     23.51 o 
  -3  -3   9      435.55      430.31     25.55 o 
  -2  -3   9       11.86       14.50      3.99 o 
  -1  -3   9        0.05       -0.80      2.59 o 
   0  -3   9       65.83       53.29      5.84 o 
   1  -3   9      294.26      269.54     17.43 o 
   2  -3   9      302.94      301.84     18.25 o 
   3  -3   9      520.80      553.53     33.84 o 
   4  -3   9       18.82       24.86      5.63 o 
   5  -3   9       57.14       53.46      7.56 o 
   6  -3   9        2.46        3.50      2.40 o 
   7  -3   9       37.25       33.40      2.22 o 
   8  -3   9      248.56      279.31     15.18 o 
   9  -3   9      761.01      917.83     39.74 o 
  10  -3   9       22.44       20.95      5.08 o 
  11  -3   9      693.71      712.17     40.56 o 
  12  -3   9      202.53      210.47     29.41 o 
  -6  -2   9       47.89       35.51      5.21 o 
  -5  -2   9      186.03      167.75     17.02 o 
  -4  -2   9       94.45       86.16     10.05 o 
  -3  -2   9       78.09       65.74     15.35 o 
  -2  -2   9      104.63      134.06      9.36 o 
  -1  -2   9        1.46        8.70      2.30 o 
   0  -2   9       41.27       45.16      7.71 o 
   1  -2   9       80.21       84.83     11.01 o 
   2  -2   9     1137.48     1266.38     41.39 o 
   3  -2   9       53.62       63.98      9.95 o 
   4  -2   9     1510.80     1495.98     54.06 o 
   5  -2   9      297.90      308.09     22.90 o 
   6  -2   9        9.36        6.11      2.20 o 
   7  -2   9      226.98      238.49     11.78 o 
   8  -2   9      387.27      419.38     23.44 o 
   9  -2   9       40.45       32.31      4.46 o 
  10  -2   9       43.16       34.84      3.46 o 
  11  -2   9       10.88       14.91      3.72 o 
  12  -2   9       36.00       28.79      4.27 o 
  13  -2   9       93.47       80.39     13.27 o 
  -6  -1   9     1040.83      938.73    133.95 o 
  -5  -1   9      482.90      445.13     17.23 o 
  -4  -1   9       11.19       10.19      3.73 o 
  -3  -1   9      520.28      480.44     32.02 o 
  -2  -1   9      276.10      286.78     16.42 o 
  -1  -1   9        0.12        3.43      2.07 o 
   0  -1   9       13.25       10.40      3.99 o 
   1  -1   9       35.59       33.10      8.28 o 
   2  -1   9       94.18       76.41     11.11 o 
   3  -1   9      667.94      766.84     47.94 o 
   4  -1   9     2558.72     2733.69     76.96 o 
   5  -1   9      513.59      589.01     33.56 o 
   6  -1   9      129.36      135.82     10.75 o 
   7  -1   9      370.54      413.63     23.95 o 
   8  -1   9        2.08        8.51      2.75 o 
   9  -1   9      338.12      346.62     15.71 o 
  10  -1   9      506.56      487.58     30.82 o 
  11  -1   9       13.68       13.14      2.50 o 
  12  -1   9       81.80       59.03      6.15 o 
  13  -1   9       37.28       29.84      6.43 o 
  -6   0   9      109.02      123.50     18.87 o 
  -5   0   9       77.77       62.38     11.92 o 
  -4   0   9      100.43       91.35      8.72 o 
  -3   0   9        7.57        7.70      3.26 o 
  -2   0   9        8.96       16.12      5.35 o 
  -1   0   9      142.74      137.53     13.14 o 
   0   0   9      608.99      608.86     33.40 o 
   1   0   9      237.95      234.39     19.16 o 
   2   0   9       27.97       23.59      4.26 o 
   3   0   9     2272.51     2383.91     62.54 o 
   4   0   9       36.73       32.92      5.18 o 
   5   0   9     1190.59     1183.38     40.77 o 
   6   0   9      887.52      906.25     44.65 o 
   7   0   9       44.40       47.77      4.97 o 
   8   0   9      933.51      947.02     21.40 o 
   9   0   9     1124.64     1166.80     25.74 o 
  10   0   9      109.86      112.00      8.63 o 
  11   0   9        1.52        1.77      1.78 o 
  12   0   9      275.78      249.21     14.69 o 
  13   0   9      160.09      121.95     12.70 o 
  -7   1   9        7.84       -1.88      5.00 o 
  -6   1   9      169.02      186.79     24.36 o 
  -5   1   9        9.79        5.05      1.87 o 
  -4   1   9       39.57       29.14      4.23 o 
  -3   1   9      489.74      463.91     50.57 o 
  -2   1   9       46.18       48.93      5.39 o 
  -1   1   9      229.87      236.30     18.17 o 
   0   1   9        7.59       10.18      5.31 o 
   1   1   9      364.30      396.20     29.94 o 
   2   1   9     1849.93     1959.61     54.04 o 
   3   1   9     2915.01     3204.64     79.11 o 
   4   1   9      811.90      780.34     36.42 o 
   5   1   9     3526.19     3740.74    736.25 o 
   6   1   9     1965.60     2146.94     58.48 o 
   8   1   9      254.13      244.01     11.74 o 
   9   1   9      246.14      231.78      7.93 o 
  10   1   9      413.58      424.53     20.14 o 
  11   1   9       82.63       72.62      6.99 o 
  12   1   9       61.54       42.11      5.36 o 
  13   1   9       12.21       11.23      1.90 o 
  14   1   9      195.76      158.88     23.47 o 
  -7   2   9       93.21       76.79     12.33 o 
  -6   2   9        8.24       24.19      4.93 o 
  -5   2   9       56.38       54.82      6.63 o 
  -4   2   9       76.94       78.57     15.86 o 
  -3   2   9       27.95       12.75      2.48 o 
  -2   2   9       53.62       42.87     17.59 o 
  -1   2   9      128.50      149.34     12.22 o 
   0   2   9      173.46      167.53     24.08 o 
   1   2   9      856.57      866.08     57.34 o 
   2   2   9     2141.16     2167.41     35.85 o 
   3   2   9        6.82        2.99      2.32 o 
   4   2   9       98.01       77.66      9.50 o 
   5   2   9      608.45      509.74     24.52 o 
   6   2   9      652.38      698.51     25.45 o 
   7   2   9       31.54       33.63      6.01 o 
   8   2   9      192.83      194.73     16.68 o 
   9   2   9        3.63        5.51      3.89 o 
  10   2   9        2.18        2.62      0.99 o 
  11   2   9      228.89      183.15     19.91 o 
  12   2   9      216.06      160.95     16.42 o 
  13   2   9       42.10       33.22      3.95 o 
  14   2   9      173.53      170.70     18.37 o 
  -7   3   9        5.26        3.23      3.51 o 
  -6   3   9        3.52        6.63      2.91 o 
  -5   3   9      192.81      228.26     21.89 o 
  -4   3   9        0.06        3.33      4.87 o 
  -3   3   9       26.18       20.66      3.29 o 
  -2   3   9        0.71       19.78      4.70 o 
  -1   3   9       85.92      112.30     12.00 o 
   0   3   9      103.02      120.21     10.20 o 
   1   3   9      112.36       91.42     11.63 o 
   2   3   9       20.74       14.01      3.37 o 
   3   3   9      383.00      470.50     34.13 o 
   4   3   9      136.20      153.59     17.98 o 
   5   3   9       53.87       48.82      8.17 o 
   6   3   9       68.87       65.81      6.00 o 
   7   3   9      279.83      258.65     19.27 o 
   8   3   9      618.07      622.84     28.08 o 
   9   3   9        0.47        1.50      0.53 o 
  10   3   9      391.32      352.61     31.60 o 
  11   3   9        4.59        3.07      0.87 o 
  12   3   9      838.85      849.95     44.78 o 
  13   3   9      713.80      728.64     41.43 o 
  14   3   9      246.62      297.16     14.65 o 
  -7   4   9       27.03       28.08      8.05 o 
  -6   4   9      144.02      159.38     16.77 o 
  -5   4   9        8.96       12.18      4.23 o 
  -4   4   9      823.04      755.40     29.45 o 
  -3   4   9     2395.86     2332.75     65.91 o 
  -2   4   9      116.20      115.25     27.40 o 
  -1   4   9      597.68      585.50     26.10 o 
   0   4   9      834.33      768.40     24.86 o 
   1   4   9       13.56        6.30      2.79 o 
   2   4   9      332.49      317.16     36.58 o 
   3   4   9      429.83      386.22     20.09 o 
   4   4   9        7.74       11.46      2.48 o 
   5   4   9       99.34       96.00      8.27 o 
   6   4   9      978.00      989.58     37.93 o 
   7   4   9       47.11       44.63      6.63 o 
   8   4   9       27.86       27.87      6.12 o 
   9   4   9       81.93       59.47      8.61 o 
  10   4   9      515.17      496.42     37.08 o 
  11   4   9        0.00        1.52      1.62 o 
  12   4   9      194.94      197.30     18.83 o 
  13   4   9      297.15      316.18     24.74 o 
  14   4   9        0.49        6.41      3.04 o 
  -7   5   9      778.15      846.37     32.00 o 
  -6   5   9       63.29       66.51      9.25 o 
  -5   5   9       49.73       54.41      7.46 o 
  -4   5   9     2443.89     2653.07     91.81 o 
  -3   5   9     1034.23     1026.73     26.31 o 
  -2   5   9       37.70       47.18      7.87 o 
  -1   5   9     1277.30     1239.04     26.32 o 
   0   5   9     1182.03     1191.52     27.57 o 
   1   5   9        1.25        9.01      6.29 o 
   2   5   9       12.42       15.00      3.10 o 
   3   5   9      105.84      113.54      8.86 o 
   4   5   9      190.19      206.19     10.20 o 
   5   5   9      230.73      202.91      9.45 o 
   6   5   9       34.19       23.87      2.96 o 
   7   5   9      547.44      531.96    106.15 o 
   8   5   9      488.57      442.41     19.08 o 
   9   5   9       53.22       56.67      8.23 o 
  10   5   9       58.36       69.85      6.38 o 
  11   5   9      108.92      110.95     11.54 o 
  12   5   9        0.15       -0.07      2.24 o 
  13   5   9      161.03      139.59     18.06 o 
  14   5   9      144.25      153.10     20.58 o 
  -7   6   9      300.99      264.84     17.23 o 
  -6   6   9       18.39       15.62      5.07 o 
  -5   6   9     1376.90     1332.45     53.39 o 
  -4   6   9      515.78      493.08    107.42 o 
  -3   6   9       13.17       15.04      5.20 o 
  -2   6   9       32.19       36.61      5.40 o 
  -1   6   9     1236.71     1313.16     42.92 o 
   0   6   9      888.05      963.63     31.24 o 
   1   6   9      104.90       95.03      7.10 o 
   2   6   9        0.11        1.73      1.01 o 
   3   6   9      153.78      185.71     12.94 o 
   4   6   9     1989.01     2002.51     30.77 o 
   5   6   9     1719.15     1563.97     28.61 o 
   6   6   9      556.84      574.93     30.18 o 
   7   6   9      122.74      125.58     16.48 o 
   8   6   9     3364.56     3246.13     89.90 o 
   9   6   9       43.68       59.89     10.24 o 
  10   6   9        3.53        0.26      2.17 o 
  11   6   9       19.02       14.97      3.94 o 
  12   6   9       11.01        5.67      2.15 o 
  13   6   9        5.79        4.16      1.47 o 
  14   6   9       12.23        9.32      4.17 o 
  -6   7   9        5.94        3.78      2.11 o 
  -5   7   9       78.24       74.57     10.54 o 
  -4   7   9      136.88      144.66     16.26 o 
  -3   7   9        3.43        7.20      2.27 o 
  -2   7   9      773.54      779.65     32.38 o 
  -1   7   9       99.52      110.78     18.53 o 
   0   7   9        0.80        7.27      2.98 o 
   1   7   9        0.24        0.87      1.21 o 
   2   7   9     1568.31     1586.56     27.85 o 
   3   7   9      457.38      450.21     17.34 o 
   4   7   9      841.70      775.28     20.00 o 
   5   7   9      775.49      767.41     29.83 o 
   6   7   9      455.08      446.81     20.02 o 
   7   7   9     1731.72     1646.80     50.58 o 
   8   7   9        1.28       -4.24      2.83 o 
   9   7   9      411.51      390.13     20.26 o 
  10   7   9      554.11      566.08     21.86 o 
  11   7   9       30.54       27.48      3.32 o 
  12   7   9        0.99        1.23      1.96 o 
  13   7   9       92.14      112.88     37.64 o 
  -6   8   9       23.03       21.21      5.14 o 
  -5   8   9       16.37       14.66      4.18 o 
  -4   8   9       38.63       43.45      5.81 o 
  -3   8   9       54.54       75.35     11.62 o 
  -2   8   9        5.25        5.40      2.21 o 
  -1   8   9      279.19      258.86     13.79 o 
   0   8   9     1451.71     1423.60     44.09 o 
   1   8   9      915.20      956.21     43.31 o 
   2   8   9      634.70      660.24     19.84 o 
   3   8   9     1180.30     1247.19     19.17 o 
   4   8   9      943.49      878.32     21.72 o 
   5   8   9     1527.79     1505.98     27.54 o 
   6   8   9     3135.59     3029.68     84.18 o 
   7   8   9     1101.34     1078.06     25.01 o 
   8   8   9      125.39      126.33     16.77 o 
   9   8   9      338.82      379.04     32.67 o 
  10   8   9      377.45      422.23     28.26 o 
  11   8   9      119.68      110.73     14.05 o 
  12   8   9      215.70      198.08     21.98 o 
  13   8   9      193.84      232.83     35.45 o 
  -6   9   9       31.76       22.68      6.84 o 
  -5   9   9       43.34       41.48      6.40 o 
  -4   9   9       10.69        5.59      2.72 o 
  -3   9   9       51.76       60.05      8.31 o 
  -2   9   9        0.04        0.90      1.77 o 
  -1   9   9        1.51        3.18      1.44 o 
   0   9   9     1749.21     1663.52     40.77 o 
   1   9   9     1100.46     1038.15     30.30 o 
   2   9   9       62.57       62.73      8.65 o 
   3   9   9      376.41      364.83     10.34 o 
   4   9   9      461.97      476.11     10.67 o 
   5   9   9        5.43        6.81      2.28 o 
   6   9   9       50.68       46.34      5.86 o 
   7   9   9      237.21      252.70     13.27 o 
   8   9   9        9.04        8.84      2.62 o 
   9   9   9      583.58      573.19     30.01 o 
  10   9   9      525.85      634.55     40.26 o 
  11   9   9        4.74        1.95      2.80 o 
  12   9   9       36.84       43.86      8.00 o 
  13   9   9      139.14      173.06     20.51 o 
  -5  10   9       79.77       90.99     11.06 o 
  -4  10   9      126.31      126.51     16.34 o 
  -3  10   9       86.72       81.96     10.71 o 
  -2  10   9      864.75      822.66     30.94 o 
  -1  10   9     1840.70     1711.39     38.52 o 
   0  10   9      120.09      146.83     17.76 o 
   1  10   9     1659.18     1693.39     41.63 o 
   2  10   9      430.48      455.48     17.66 o 
   3  10   9       24.10       23.98      2.94 o 
   4  10   9      185.12      169.66      5.85 o 
   5  10   9       62.46       55.00      9.43 o 
   6  10   9        1.55        4.01      1.32 o 
   7  10   9       31.50       31.55      2.55 o 
   8  10   9      142.89      110.58      8.86 o 
   9  10   9      170.79      196.70     19.97 o 
  10  10   9       70.86       85.94     10.45 o 
  11  10   9      104.08      117.49     14.32 o 
  12  10   9      319.40      370.45     24.49 o 
  -5  11   9      140.96      131.18     16.30 o 
  -4  11   9      682.27      685.47     29.93 o 
  -3  11   9        5.43        8.50      2.66 o 
  -2  11   9      574.10      586.61     23.22 o 
  -1  11   9      575.87      573.75     22.14 o 
   0  11   9      157.76      174.46     19.41 o 
   1  11   9      245.40      246.07     20.08 o 
   2  11   9      244.69      246.57     18.66 o 
   3  11   9      104.30      112.35      9.14 o 
   4  11   9       61.07       43.92      3.47 o 
   5  11   9      167.75      137.96      7.89 o 
   6  11   9       20.45       20.81      9.03 o 
   7  11   9       51.90       49.24      9.10 o 
   8  11   9       75.90       68.28     11.07 o 
   9  11   9       10.59       16.97      5.40 o 
  10  11   9       23.03       32.78      5.34 o 
  11  11   9       14.76       16.89      4.55 o 
  -4  12   9      229.14      244.85     25.73 o 
  -3  12   9     1764.58     1754.42    176.84 o 
  -2  12   9      127.08      115.16     15.71 o 
  -1  12   9     1047.36     1011.87     44.60 o 
   0  12   9      879.81      927.86     36.11 o 
   1  12   9       50.82       47.77      7.56 o 
   2  12   9       22.78       34.51      5.02 o 
   3  12   9      577.64      571.04     15.59 o 
   4  12   9      220.82      208.94     13.62 o 
   5  12   9        0.06        0.80      0.86 o 
   6  12   9       17.56       16.21      3.99 o 
   7  12   9       25.78       35.74      4.70 o 
   8  12   9      387.63      436.12     29.97 o 
   9  12   9      324.12      375.51     25.47 o 
  10  12   9      347.04      392.64     26.15 o 
  11  12   9       71.34       60.29     11.20 o 
  -3  13   9       14.36       13.71      4.22 o 
  -2  13   9        8.52        5.71      2.21 o 
  -1  13   9      408.33      391.34     17.75 o 
   0  13   9      218.24      226.22     20.54 o 
   1  13   9       51.84       65.19     11.15 o 
   2  13   9       66.19       73.73     10.52 o 
   3  13   9       57.87       85.51     15.01 o 
   4  13   9        0.10        2.32      2.11 o 
   5  13   9      105.06      122.61     16.57 o 
   6  13   9     1536.67     1393.23     60.20 o 
   7  13   9       26.28       32.23      6.09 o 
   8  13   9      827.07      852.32     38.38 o 
   9  13   9      110.28       97.06      7.84 o 
  10  13   9        6.10        7.05      3.75 o 
  -1  14   9       21.99       21.42      4.85 o 
   0  14   9       72.15       74.51      8.62 o 
   1  14   9        7.28       10.28      2.21 o 
   2  14   9      120.66      127.57     15.10 o 
   3  14   9       54.40       67.06     11.35 o 
   4  14   9       37.02       37.60      5.38 o 
   5  14   9      473.93      429.56     31.64 o 
   6  14   9       45.66       40.10      6.11 o 
   7  14   9      654.03      663.54     18.92 o 
   8  14   9      301.35      333.91     22.22 o 
   1  15   9      307.08      321.82     11.22 o 
   2  15   9      105.71       74.69      8.36 o 
   3  15   9       33.17       39.12      7.88 o 
   4  15   9       44.72       55.46     10.75 o 
   5  15   9       23.62       38.35     13.05 o 
   6  15   9      246.31      268.64     27.55 o 
   2  -7  10       32.40       34.70      5.72 o 
   3  -7  10      110.35       99.33     12.07 o 
   4  -7  10      109.25      129.83     19.56 o 
   5  -7  10        5.50       21.19      6.38 o 
   6  -7  10        0.51       10.04      4.48 o 
   0  -6  10      159.05      132.15     11.76 o 
   1  -6  10      195.26      180.39     32.25 o 
   2  -6  10        7.35        5.70      3.53 o 
   3  -6  10      216.15      241.00     20.67 o 
   4  -6  10      192.44      183.28     16.41 o 
   5  -6  10      733.34      771.26     45.08 o 
   6  -6  10      194.61      232.27     21.91 o 
   7  -6  10      232.41      236.32     32.42 o 
   8  -6  10      562.66      670.30     24.02 o 
  -2  -5  10        0.19        4.87      4.73 o 
  -1  -5  10        9.51       12.11      3.07 o 
   0  -5  10        4.97        7.36      3.57 o 
   1  -5  10      230.56      246.20     24.17 o 
   2  -5  10      141.17      124.25     14.29 o 
   3  -5  10        1.64        5.58      2.09 o 
   4  -5  10      416.93      376.19     23.87 o 
   5  -5  10       17.25       24.01      4.43 o 
   6  -5  10       95.20       82.35      8.95 o 
   7  -5  10      411.43      480.58     33.20 o 
   8  -5  10        0.68       -0.09      3.54 o 
   9  -5  10       15.75       23.71      4.08 o 
  10  -5  10        9.02       15.65      3.23 o 
  -3  -4  10      108.86       79.93     14.43 o 
  -2  -4  10       11.42        6.74      3.26 o 
  -1  -4  10        2.73        5.69      2.74 o 
   0  -4  10      250.84      240.69     21.36 o 
   1  -4  10        4.50       12.69      4.57 o 
   2  -4  10       16.78       15.38      5.06 o 
   3  -4  10      847.60      961.73     61.14 o 
   4  -4  10     1126.54     1228.42     69.51 o 
   5  -4  10      108.37      123.61     13.81 o 
   6  -4  10      716.15      767.26     46.51 o 
   7  -4  10      688.26      711.32     50.26 o 
   8  -4  10      105.71       95.52      7.19 o 
   9  -4  10      254.36      287.81     19.39 o 
  10  -4  10      315.64      374.85     15.19 o 
  11  -4  10      178.11      181.91     15.13 o 
  -4  -3  10        6.14        2.11      2.10 o 
  -3  -3  10       26.11       15.54      4.21 o 
  -2  -3  10        9.43       19.62      5.32 o 
  -1  -3  10      147.08      151.69     11.80 o 
   0  -3  10       18.91       -1.10      4.06 o 
   1  -3  10      107.38       70.39      8.87 o 
   2  -3  10       24.07       12.54      3.80 o 
   3  -3  10      520.93      587.45     33.68 o 
   4  -3  10       69.86       76.69      6.84 o 
   5  -3  10       28.75       18.61      3.55 o 
   6  -3  10       17.95       22.36      4.73 o 
   7  -3  10        1.09        1.99      2.44 o 
   8  -3  10        0.29        5.74      1.61 o 
   9  -3  10      314.64      314.85     18.79 o 
  10  -3  10      115.14      104.69     11.70 o 
  11  -3  10        5.70        6.05      2.83 o 
  -4  -2  10       92.59       81.41      8.06 o 
  -3  -2  10       40.07       29.03      5.29 o 
  -2  -2  10      909.08      817.75     44.71 o 
  -1  -2  10     1135.64     1093.48     68.07 o 
   0  -2  10       49.57       33.49      5.77 o 
   1  -2  10      491.47      480.69     38.01 o 
   2  -2  10      501.26      597.58     31.98 o 
   3  -2  10     1417.07     1374.82     42.08 o 
   4  -2  10      353.49      303.11     16.65 o 
   5  -2  10      243.31      230.31     21.61 o 
   6  -2  10        3.14        9.11      3.50 o 
   7  -2  10        6.13        7.99      3.43 o 
   8  -2  10      398.24      407.60     22.72 o 
   9  -2  10      137.90      135.82     13.89 o 
  10  -2  10        5.96        3.06      1.60 o 
  11  -2  10       83.61       84.54      8.98 o 
  12  -2  10      343.12      271.39     20.48 o 
  -5  -1  10      213.74      182.46     30.74 o 
  -4  -1  10      618.42      532.50     42.57 o 
  -3  -1  10      273.66      232.33     24.79 o 
  -2  -1  10      703.82      658.88     35.21 o 
  -1  -1  10      336.39      345.47     23.58 o 
   0  -1  10      176.49      196.86     18.90 o 
   1  -1  10       87.85      105.47     14.49 o 
   2  -1  10      372.26      370.67     24.68 o 
   3  -1  10       84.27       79.98     11.41 o 
   4  -1  10       22.59       30.37      6.26 o 
   5  -1  10       28.71       21.66      5.52 o 
   6  -1  10      264.74      241.45     12.62 o 
   7  -1  10       20.85       19.07      4.52 o 
   8  -1  10      289.78      324.91     16.44 o 
   9  -1  10      123.21      143.66      9.63 o 
  10  -1  10       50.34       42.54      4.38 o 
  11  -1  10       35.80       28.23      6.31 o 
  12  -1  10        9.14        5.13      1.49 o 
  13  -1  10      177.58      149.72     19.69 o 
  -5   0  10      431.67      413.41     61.73 o 
  -4   0  10       78.10       72.60     11.02 o 
  -3   0  10     1279.77     1260.90     58.04 o 
  -2   0  10      183.40      144.18     12.55 o 
  -1   0  10      264.58      244.07     17.53 o 
   0   0  10      486.52      479.61     28.67 o 
   1   0  10       85.64       81.96     12.64 o 
   2   0  10       93.94      105.65     14.71 o 
   3   0  10        3.39        3.09      2.69 o 
   4   0  10        0.09        0.93      4.25 o 
   5   0  10     1262.54     1339.49     47.99 o 
   6   0  10       61.93       60.09      8.82 o 
   7   0  10       91.56       89.31     11.03 o 
   8   0  10        1.36        4.60      2.52 o 
   9   0  10      731.72      704.96     28.17 o 
  10   0  10      158.80      133.84      9.69 o 
  11   0  10       18.09       15.90      2.85 o 
  12   0  10      266.11      228.51     17.63 o 
  13   0  10        5.79        4.88      0.79 o 
  -6   1  10       10.60       14.31      5.93 o 
  -5   1  10        0.57       -0.90      1.87 o 
  -4   1  10     1274.31     1234.29     43.19 o 
  -3   1  10      124.53      108.70     15.78 o 
  -2   1  10       16.62       13.28      4.05 o 
  -1   1  10      256.92      268.47     53.50 o 
   0   1  10     1584.66     1555.90     46.61 o 
   1   1  10      331.39      332.75     24.54 o 
   2   1  10       87.71       98.95     13.97 o 
   3   1  10      421.13      536.18     30.41 o 
   4   1  10      392.83      442.23     22.96 o 
   5   1  10      178.54      170.47     12.85 o 
   6   1  10     1997.59     1922.77     57.99 o 
   7   1  10      397.64      454.21     27.97 o 
   8   1  10      812.72      808.84     29.88 o 
   9   1  10     1329.63     1435.96     73.72 o 
  10   1  10       42.47       35.10      3.52 o 
  11   1  10      329.73      322.26     15.10 o 
  12   1  10      338.01      327.27     19.27 o 
  13   1  10        0.68        2.07      1.56 o 
  -6   2  10      207.77      202.91     25.84 o 
  -5   2  10       37.02       55.54      7.74 o 
  -4   2  10        4.19        7.01      6.39 o 
  -3   2  10      262.00      223.53     57.74 o 
  -2   2  10       67.32       50.91      9.66 o 
  -1   2  10      592.66      568.57     38.89 o 
   0   2  10      808.97      896.54     46.60 o 
   1   2  10       86.67       81.18     12.21 o 
   2   2  10        3.38       13.47      5.01 o 
   3   2  10       58.38       96.11     17.87 o 
   4   2  10       49.94       62.26      8.60 o 
   5   2  10       18.76       11.13      2.86 o 
   6   2  10       52.79       60.33      8.66 o 
   7   2  10       83.07       89.73      8.92 o 
   8   2  10     1378.57     1515.94     39.13 o 
   9   2  10        1.01       -0.19      1.94 o 
  10   2  10      294.32      274.23     32.75 o 
  11   2  10      357.84      373.18     36.25 o 
  12   2  10        9.58        4.59      1.23 o 
  13   2  10       17.07       11.83      2.67 o 
  -6   3  10       26.34       12.69      4.06 o 
  -5   3  10       12.22        5.52      4.34 o 
  -4   3  10       48.52       19.77      4.19 o 
  -3   3  10      292.91      268.26     38.32 o 
  -2   3  10      398.76      408.03     58.47 o 
  -1   3  10      147.83      145.31     10.32 o 
   0   3  10      906.52      840.61     24.08 o 
   1   3  10      159.01      150.63     12.40 o 
   2   3  10     1566.13     1560.16     52.13 o 
   3   3  10     1203.80     1273.12     42.04 o 
   4   3  10     1253.46     1316.51     49.09 o 
   5   3  10      107.04       98.52     10.85 o 
   6   3  10      735.91      789.03     50.47 o 
   7   3  10     2643.87     2781.16     58.98 o 
   8   3  10     1619.11     1725.39     51.00 o 
   9   3  10      155.86      138.71     21.75 o 
  10   3  10      269.45      273.79     18.84 o 
  11   3  10      398.11      409.74     33.20 o 
  12   3  10      619.29      555.00     29.98 o 
  13   3  10      134.85      109.79     14.46 o 
  14   3  10       40.66       38.00      6.90 o 
  -6   4  10       16.57        9.26      3.69 o 
  -5   4  10       67.24       47.10      7.98 o 
  -4   4  10      316.99      352.12     36.33 o 
  -3   4  10       10.97        4.28      8.81 o 
  -2   4  10      182.13      162.32     36.49 o 
  -1   4  10      135.88      119.02     10.41 o 
   0   4  10      227.22      254.87     16.13 o 
   1   4  10      455.62      421.94     14.89 o 
   2   4  10     1148.15     1189.80     32.57 o 
   3   4  10        1.70        4.74      2.03 o 
   4   4  10      222.82      245.01     23.65 o 
   5   4  10     1995.70     2081.65     75.86 o 
   6   4  10      428.23      417.12     27.64 o 
   7   4  10      145.10      134.30     15.61 o 
   8   4  10       19.53       16.86      4.09 o 
   9   4  10      294.72      306.00     12.57 o 
  10   4  10       12.91        5.32      2.05 o 
  11   4  10        3.21        4.22      2.51 o 
  12   4  10      103.74       83.62     10.25 o 
  13   4  10      236.56      220.50     26.54 o 
  14   4  10       62.68       60.66     11.02 o 
  -6   5  10       53.25       37.18     12.97 o 
  -5   5  10        1.29        6.85      2.07 o 
  -4   5  10        1.58       11.19      4.56 o 
  -3   5  10        3.77        3.47      2.87 o 
  -2   5  10      483.68      458.07     26.07 o 
  -1   5  10     2276.06     2292.17     52.56 o 
   0   5  10     3939.70     4179.06    201.26 o 
   1   5  10       82.02       95.02     11.57 o 
   2   5  10     2927.12     3112.03     53.42 o 
   3   5  10     3348.77     3442.84     80.70 o 
   4   5  10      412.58      412.03     18.14 o 
   5   5  10       68.69       69.83      7.45 o 
   6   5  10      235.86      210.80     10.98 o 
   7   5  10      477.00      523.64     25.44 o 
   8   5  10       61.18       61.61      9.28 o 
   9   5  10       68.29       77.29     10.39 o 
  10   5  10        1.27        6.82      2.11 o 
  11   5  10       19.89       15.64      3.98 o 
  12   5  10        9.58        8.04      2.66 o 
  13   5  10       33.14       21.22      4.56 o 
  14   5  10      209.13      178.03     23.06 o 
  -6   6  10        4.70        8.59      2.90 o 
  -5   6  10      334.21      345.28     27.40 o 
  -4   6  10     2044.14     2182.13     91.02 o 
  -3   6  10       31.70       30.68      5.95 o 
  -2   6  10      380.97      445.49     43.45 o 
  -1   6  10     1537.01     1690.70     41.96 o 
   0   6  10     1037.21     1087.86     63.09 o 
   1   6  10       87.50       99.99     10.72 o 
   2   6  10      816.02      826.32     26.82 o 
   3   6  10      778.19      828.70     50.80 o 
   4   6  10       92.72       93.29      9.05 o 
   5   6  10      109.97      105.36      8.55 o 
   6   6  10      199.26      193.37      8.91 o 
   7   6  10      260.10      269.31     15.66 o 
   8   6  10       19.38       11.57      3.53 o 
   9   6  10      736.23      792.54    115.71 o 
  10   6  10        0.77        1.55      2.21 o 
  11   6  10      145.36      162.27     19.60 o 
  12   6  10       16.99       23.83      4.76 o 
  13   6  10        1.43        5.50      2.69 o 
  -6   7  10        6.66       13.09      5.64 o 
  -5   7  10      150.48      129.67     17.35 o 
  -4   7  10       52.53       51.26      9.02 o 
  -3   7  10        4.52        9.62      3.91 o 
  -2   7  10      343.51      328.52     18.92 o 
  -1   7  10       44.29       49.76      8.61 o 
   0   7  10      812.19      832.65     73.76 o 
   1   7  10      190.79      163.39      7.11 o 
   2   7  10      199.18      173.43     13.09 o 
   3   7  10       70.09       84.71      8.84 o 
   4   7  10     1757.16     1764.75     36.56 o 
   5   7  10       12.26        6.67      1.90 o 
   6   7  10       40.38       33.91      5.38 o 
   7   7  10     1062.77     1062.65     39.23 o 
   8   7  10      792.39      785.90    112.72 o 
   9   7  10     1732.08     1771.30     47.04 o 
  10   7  10      895.81      922.37     37.25 o 
  11   7  10      657.83      805.34     42.66 o 
  12   7  10       23.80       24.59      4.66 o 
  13   7  10      488.68      530.30     20.65 o 
  -5   8  10        4.03        3.34      2.19 o 
  -4   8  10        2.37        5.67      2.65 o 
  -3   8  10      171.52      191.41     18.03 o 
  -2   8  10      675.85      652.38     30.76 o 
  -1   8  10       64.63       61.60      6.80 o 
   0   8  10      279.91      276.76     16.32 o 
   1   8  10       62.08       69.11      8.79 o 
   2   8  10     1490.16     1483.86     30.96 o 
   3   8  10      930.14      871.23     24.38 o 
   4   8  10       78.74       87.01      7.53 o 
   5   8  10        1.05        2.25      1.31 o 
   6   8  10      281.92      268.45     11.15 o 
   7   8  10     2229.82     2247.12    132.43 o 
   8   8  10      483.66      481.71     17.18 o 
   9   8  10       62.07       70.67      6.96 o 
  10   8  10     1016.82     1079.53     39.28 o 
  11   8  10      125.84      123.56     14.15 o 
  12   8  10       86.80      109.09     14.04 o 
  13   8  10      133.75      160.82     24.68 o 
  -5   9  10       38.16       40.72      4.49 o 
  -4   9  10      880.13      821.42     34.97 o 
  -3   9  10      272.36      287.51     27.41 o 
  -2   9  10      132.61      137.09     22.38 o 
  -1   9  10      234.75      208.33     14.56 o 
   0   9  10       70.72       65.69      6.79 o 
   1   9  10       31.59       22.44      5.27 o 
   2   9  10       87.66       82.19      8.57 o 
   3   9  10       66.38       58.97      6.05 o 
   4   9  10      726.49      672.25     19.62 o 
   5   9  10      155.97      126.22      8.23 o 
   6   9  10      355.90      330.34     15.53 o 
   7   9  10      198.63      191.01      9.09 o 
   8   9  10       97.47       99.94      8.01 o 
   9   9  10      232.46      255.96     26.69 o 
  10   9  10        1.45        4.33      2.17 o 
  11   9  10      372.81      360.62     28.70 o 
  12   9  10      201.08      236.45     29.85 o 
  13   9  10        2.00        5.90      3.29 o 
  -4  10  10      814.30      802.43     20.32 o 
  -3  10  10      793.47      802.98     35.12 o 
  -2  10  10      133.76      113.90     15.79 o 
  -1  10  10       72.61       65.57     10.75 o 
   0  10  10       20.46       29.43      4.50 o 
   1  10  10     1081.70     1086.30     25.99 o 
   2  10  10      611.45      588.14     15.44 o 
   3  10  10      566.31      531.76     38.83 o 
   4  10  10       81.36       61.47      5.33 o 
   5  10  10        9.56       11.47      2.16 o 
   6  10  10       73.19       54.12      5.26 o 
   7  10  10      500.28      475.02     21.36 o 
   8  10  10       14.45       12.00      2.08 o 
   9  10  10      442.94      509.01     30.63 o 
  10  10  10        0.05       -0.12      1.75 o 
  11  10  10      233.84      258.85     22.44 o 
  12  10  10       28.12       41.78      5.47 o 
  -4  11  10       30.24       22.62      6.50 o 
  -3  11  10      308.91      291.15     30.42 o 
  -2  11  10       18.74       21.74      3.96 o 
  -1  11  10      665.99      686.98     27.11 o 
   0  11  10      140.07      160.08     20.90 o 
   1  11  10       40.02       26.40      4.51 o 
   2  11  10      300.38      307.03     18.72 o 
   3  11  10       18.84       19.41      2.91 o 
   4  11  10      941.13      905.76     25.81 o 
   5  11  10      307.40      271.64     11.00 o 
   6  11  10      675.96      645.78     17.34 o 
   7  11  10      517.11      474.84     23.79 o 
   8  11  10      138.68      126.13     13.50 o 
   9  11  10       57.06       62.97      7.55 o 
  10  11  10       65.93       82.45     12.35 o 
  11  11  10       94.20       98.65      8.09 o 
  -3  12  10      295.97      308.26     10.93 o 
  -2  12  10      121.25      143.14     16.41 o 
  -1  12  10      151.35      146.20     21.90 o 
   0  12  10     2003.55     2008.47     83.02 o 
   1  12  10     1072.68     1053.61     41.22 o 
   2  12  10      310.04      309.37     16.42 o 
   3  12  10      864.01      929.70     32.88 o 
   4  12  10     2163.73     2158.28     52.63 o 
   5  12  10       79.15       66.48     15.44 o 
   6  12  10      203.62      196.11     15.01 o 
   7  12  10      538.43      567.48     32.31 o 
   8  12  10       43.31       33.62      9.16 o 
   9  12  10      284.69      285.19     22.53 o 
  10  12  10      104.36      100.50     11.98 o 
  11  12  10       67.13       61.33     10.76 o 
  -2  13  10       15.57       17.63      4.52 o 
  -1  13  10      190.39      213.45     34.67 o 
   0  13  10      967.46      941.94     39.57 o 
   1  13  10       15.34       12.36      3.50 o 
   2  13  10      159.60      175.15     18.12 o 
   3  13  10      522.76      534.13     24.93 o 
   4  13  10        0.12        2.40      1.61 o 
   5  13  10       80.63       97.44     12.42 o 
   6  13  10      120.86      139.16     18.21 o 
   7  13  10       56.66       51.73      9.21 o 
   8  13  10      162.68      172.35     19.48 o 
   9  13  10        2.19        3.33      1.87 o 
  -1  14  10      112.91      119.00     16.83 o 
   0  14  10       25.83       27.29      6.29 o 
   1  14  10        0.26        0.65      1.27 o 
   2  14  10      296.92      353.12     24.23 o 
   3  14  10       99.49      108.17     17.00 o 
   4  14  10       20.89       19.23      4.57 o 
   5  14  10        3.47       12.14      3.49 o 
   6  14  10       29.96       31.53      4.97 o 
   7  14  10       53.42       55.36      6.67 o 
   8  14  10       53.09       57.26      7.04 o 
   2  15  10       17.79       23.49      6.79 o 
   3  15  10        4.70        7.41      1.58 o 
   4  15  10        3.89       12.69      3.80 o 
   5  15  10        4.44        5.33      2.80 o 
   6  15  10       13.11       14.53      4.70 o 
   3  -6  11      126.92      120.42     13.90 o 
   4  -6  11       31.94       34.86      6.36 o 
   5  -6  11        0.05       -0.28      3.31 o 
   6  -6  11       26.07       14.07      5.78 o 
   0  -5  11       57.66       44.30      4.34 o 
   1  -5  11      139.44      135.14     15.40 o 
   2  -5  11        6.42        9.76      3.36 o 
   3  -5  11      246.65      236.03     32.69 o 
   4  -5  11       18.25       20.36      5.08 o 
   5  -5  11        3.46        8.48      3.34 o 
   6  -5  11       38.38       47.90      6.65 o 
   7  -5  11        3.44        5.59      2.65 o 
   8  -5  11       24.38       49.68      4.95 o 
  -1  -4  11        1.57       12.72      3.86 o 
   0  -4  11       40.77       35.11      5.83 o 
   1  -4  11      135.88      130.75     15.33 o 
   2  -4  11      225.50      184.41     16.99 o 
   3  -4  11      241.10      232.82     20.99 o 
   4  -4  11        2.79       10.54      4.47 o 
   5  -4  11      214.13      202.41     17.13 o 
   6  -4  11      925.05     1015.93     50.60 o 
   7  -4  11      898.69      990.28     57.97 o 
   8  -4  11       13.81       12.03      3.96 o 
   9  -4  11      609.63      664.77     34.92 o 
  10  -4  11     1171.20     1308.84     28.50 o 
  -2  -3  11      118.48       90.10     11.23 o 
  -1  -3  11      239.56      209.79     15.03 o 
   0  -3  11        1.33        6.63      2.66 o 
   1  -3  11        2.88       -2.89      3.69 o 
   2  -3  11       29.03       29.30      4.77 o 
   3  -3  11      102.98       82.92     11.67 o 
   4  -3  11      573.56      517.44     31.10 o 
   5  -3  11       38.20       29.05      4.19 o 
   6  -3  11      189.75      175.81     19.00 o 
   7  -3  11      656.88      718.14     44.94 o 
   8  -3  11       55.57       38.79      6.82 o 
   9  -3  11       11.32       13.45      3.82 o 
  10  -3  11        5.23        8.99      2.29 o 
  11  -3  11       10.90       10.21      4.59 o 
  -3  -2  11      220.01      171.59     23.64 o 
  -2  -2  11       58.31       39.04      8.04 o 
  -1  -2  11      107.59      114.35      9.84 o 
   0  -2  11        4.39        9.34      5.09 o 
   1  -2  11      906.27      904.53     54.08 o 
   2  -2  11      427.78      421.57     31.09 o 
   3  -2  11       26.60       29.14      5.41 o 
   4  -2  11      108.96      132.03     11.89 o 
   5  -2  11      239.35      212.53     18.79 o 
   6  -2  11      258.09      224.49     50.60 o 
   7  -2  11      398.82      370.22     24.89 o 
   8  -2  11       54.51       51.82      6.67 o 
   9  -2  11       55.20       57.18      9.71 o 
  10  -2  11        3.94        6.48      1.83 o 
  11  -2  11      134.46      131.93     12.47 o 
  -3  -1  11      292.24      220.79     32.34 o 
  -2  -1  11      116.40       96.61     10.78 o 
  -1  -1  11      403.10      425.18     48.28 o 
   0  -1  11        7.14       14.17      5.93 o 
   1  -1  11       48.78       38.85      7.18 o 
   2  -1  11      165.65      162.89     15.16 o 
   3  -1  11       17.90       26.37      3.51 o 
   4  -1  11       68.27       71.40     10.63 o 
   5  -1  11       21.06       20.50      3.35 o 
   6  -1  11        0.75        8.28      2.44 o 
   7  -1  11       10.95       12.81      4.09 o 
   8  -1  11       84.52       80.16     10.51 o 
   9  -1  11       99.84      102.79     11.26 o 
  10  -1  11      156.41      153.76     14.17 o 
  11  -1  11       17.89       13.43      2.27 o 
  12  -1  11       29.40       20.91      4.67 o 
  -4   0  11      263.61      204.83     20.73 o 
  -3   0  11      371.31      301.99     32.74 o 
  -2   0  11      390.92      335.89     26.97 o 
  -1   0  11        9.74       14.41      3.56 o 
   0   0  11     1526.56     1542.36     61.79 o 
   1   0  11      791.30      748.87     46.35 o 
   2   0  11       35.26       43.61      5.34 o 
   3   0  11      926.28      961.85     27.73 o 
   4   0  11     1497.43     1640.65     54.53 o 
   5   0  11        4.77        6.55      3.18 o 
   6   0  11      120.91      123.29     13.05 o 
   7   0  11      728.74      772.69     36.96 o 
   8   0  11     1204.47     1320.95     50.41 o 
   9   0  11       57.07       64.00      7.84 o 
  10   0  11        0.90        3.20      5.56 o 
  11   0  11      153.52      138.41     23.54 o 
  12   0  11      450.30      448.85     20.05 o 
  -4   1  11      540.52      492.92     57.78 o 
  -3   1  11      329.13      306.21     19.52 o 
  -2   1  11       26.65       19.03      3.13 o 
  -1   1  11      209.19      182.91     27.78 o 
   0   1  11     1048.61     1096.07     36.48 o 
   1   1  11     1277.82     1309.67     38.73 o 
   2   1  11        5.37       17.70      5.09 o 
   3   1  11      794.98      918.88     53.86 o 
   4   1  11     1075.54     1127.10     33.78 o 
   5   1  11       24.40       28.12      6.11 o 
   6   1  11      304.90      291.83     15.23 o 
   7   1  11       99.97       98.06     12.71 o 
   8   1  11        3.10       10.74      3.60 o 
   9   1  11      588.24      722.71     42.60 o 
  10   1  11      421.58      402.91     28.12 o 
  11   1  11       20.05       16.03      3.07 o 
  12   1  11      148.13      123.54     10.68 o 
  13   1  11        0.84        2.67      1.33 o 
  -5   2  11      184.95      170.18     22.51 o 
  -4   2  11        9.78        2.65      5.82 o 
  -3   2  11       18.03       17.16      5.75 o 
  -2   2  11       58.38       37.43      4.14 o 
  -1   2  11       39.12       41.44      5.79 o 
   0   2  11       85.25       66.59      6.35 o 
   1   2  11      141.90      132.37     16.04 o 
   2   2  11       65.61       59.28      9.30 o 
   3   2  11        0.32        3.79      3.25 o 
   4   2  11      467.06      504.59     25.76 o 
   5   2  11      164.35      146.67     11.63 o 
   6   2  11       13.90       11.52      3.18 o 
   7   2  11      213.70      236.06     15.03 o 
   9   2  11        0.03        2.69      5.84 o 
  10   2  11       63.69       54.79      7.94 o 
  11   2  11      445.83      441.99     27.54 o 
  12   2  11        1.87        5.11      1.72 o 
  13   2  11      242.11      214.49     32.89 o 
  -5   3  11      149.54      154.63     23.08 o 
  -4   3  11      482.21      558.26     39.41 o 
  -3   3  11        3.81        1.98      3.17 o 
  -2   3  11        3.97       10.98      3.28 o 
  -1   3  11        1.37        3.53      1.74 o 
   0   3  11      426.61      409.54     26.20 o 
   1   3  11       50.18       49.20      7.53 o 
   2   3  11       34.34       44.38      6.63 o 
   3   3  11        4.51        1.18      3.02 o 
   4   3  11      292.88      288.57     20.88 o 
   5   3  11      506.71      497.67     26.32 o 
   6   3  11      490.54      508.41     32.84 o 
   7   3  11      683.22      689.51     29.77 o 
   8   3  11      267.88      270.73      7.89 o 
   9   3  11      282.67      328.42     27.38 o 
  10   3  11      950.31     1040.05     47.21 o 
  11   3  11     1640.33     1864.37     68.25 o 
  12   3  11      123.13      117.79     13.29 o 
  13   3  11       19.85       20.55      5.13 o 
  -5   4  11      252.75      242.47     38.08 o 
  -4   4  11        0.11        5.36      2.53 o 
  -3   4  11      547.86      576.84     39.20 o 
  -2   4  11        0.78        0.76      3.88 o 
  -1   4  11      393.23      380.74     47.81 o 
   0   4  11       98.97      112.60     14.95 o 
   1   4  11       39.31       46.88      5.24 o 
   2   4  11      120.63      105.90     10.71 o 
   3   4  11     1043.87      992.39     22.68 o 
   4   4  11      390.42      438.64     27.84 o 
   5   4  11        6.89        6.38      2.85 o 
   6   4  11        1.57        2.37      2.37 o 
   7   4  11      733.30      813.24     24.37 o 
   8   4  11      104.04       97.89     11.55 o 
   9   4  11       26.42       31.63      2.88 o 
  10   4  11       31.47       26.79      3.69 o 
  11   4  11       15.59       16.37      4.17 o 
  12   4  11        7.79        8.66      2.88 o 
  13   4  11      154.19      145.21     20.80 o 
  -5   5  11      120.01      133.32     21.60 o 
  -4   5  11      373.62      341.78     40.27 o 
  -3   5  11      569.83      474.37     32.85 o 
  -2   5  11      328.60      295.14     24.70 o 
  -1   5  11       10.17       10.39      3.70 o 
   0   5  11       91.42      102.60     11.41 o 
   1   5  11        0.03        5.61      6.47 o 
   2   5  11      777.22      768.21     34.94 o 
   3   5  11     1764.72     1870.56     39.13 o 
   4   5  11      435.23      429.40     17.75 o 
   5   5  11     1503.45     1538.01     33.69 o 
   6   5  11      664.77      629.70     12.67 o 
   7   5  11      172.03      176.09     10.04 o 
   8   5  11       15.85       16.60      7.05 o 
   9   5  11      149.42      146.55     17.27 o 
  10   5  11       86.64       75.87      9.84 o 
  11   5  11       51.80       53.95      5.76 o 
  12   5  11        9.38        7.41      2.14 o 
  13   5  11       46.55       39.59      3.92 o 
  -5   6  11        9.38       10.37      4.42 o 
  -4   6  11        4.80       -1.17      4.01 o 
  -3   6  11      254.50      252.25     25.15 o 
  -2   6  11       44.64       57.01      8.67 o 
  -1   6  11       73.17       64.25      9.07 o 
   0   6  11        5.18        6.94      2.22 o 
   1   6  11      134.82      143.08      8.89 o 
   2   6  11      372.63      329.35     27.30 o 
   3   6  11      704.33      687.62     17.23 o 
   4   6  11      225.66      262.90     16.79 o 
   5   6  11      173.70      164.55      8.38 o 
   6   6  11      100.40       86.68      9.27 o 
   7   6  11      198.22      201.64     15.29 o 
   8   6  11      716.72      725.97     22.74 o 
   9   6  11       34.32       37.14      3.06 o 
  10   6  11      386.43      392.47     26.60 o 
  11   6  11      390.47      385.50     24.87 o 
  12   6  11       84.63       78.90     10.43 o 
  13   6  11       27.57       24.33      6.68 o 
  -5   7  11      174.85      174.58     28.80 o 
  -4   7  11      137.62      143.74     19.34 o 
  -3   7  11        1.33       18.40      5.43 o 
  -2   7  11       20.75       24.52      4.79 o 
  -1   7  11        0.04        4.69      2.69 o 
   0   7  11       23.82       15.28      2.96 o 
   1   7  11     2156.43     2330.26     69.27 o 
   2   7  11      166.71      184.05     14.35 o 
   3   7  11      234.30      204.43     28.14 o 
   4   7  11     1812.99     1900.77     38.04 o 
   5   7  11     1983.11     1963.18     28.46 o 
   6   7  11      372.91      369.18     15.65 o 
   7   7  11      455.63      413.31     26.90 o 
   8   7  11      771.55      801.56     21.55 o 
   9   7  11      650.34      707.51     52.60 o 
  10   7  11      532.84      571.94     28.05 o 
  11   7  11       19.91       18.99      4.74 o 
  12   7  11       30.86       29.18      5.73 o 
  13   7  11      190.52      229.72     29.43 o 
  -4   8  11       32.19       28.95      6.83 o 
  -3   8  11       59.77       57.05      6.59 o 
  -2   8  11      428.11      394.72     25.20 o 
  -1   8  11      275.67      286.62     31.16 o 
   0   8  11     1366.72     1346.57     31.41 o 
   2   8  11        8.12       11.57      2.82 o 
   3   8  11      331.47      300.32     10.93 o 
   4   8  11        7.32       10.52      1.78 o 
   5   8  11      715.47      665.61     16.26 o 
   6   8  11       56.48       46.97      6.90 o 
   7   8  11      616.93      571.53     17.23 o 
   8   8  11       11.90        7.40      2.69 o 
   9   8  11       21.74       24.52      2.65 o 
  10   8  11        2.49        9.22      2.99 o 
  11   8  11      261.39      277.43     21.16 o 
  12   8  11        8.56        8.42      3.32 o 
  13   8  11      374.99      369.15     15.01 o 
  -4   9  11      322.88      317.84     25.62 o 
  -3   9  11      169.41      192.30     19.85 o 
  -2   9  11       46.61       38.25      6.71 o 
  -1   9  11      348.54      389.28     35.89 o 
   0   9  11       33.39       38.40      5.52 o 
   1   9  11       61.92       73.03      8.29 o 
   2   9  11       88.91       80.43      5.35 o 
   3   9  11        1.25        6.19      2.60 o 
   4   9  11      234.85      227.97      8.73 o 
   5   9  11       14.55        8.95      1.72 o 
   6   9  11       86.17       75.01      5.35 o 
   7   9  11        4.79        3.92      2.93 o 
   8   9  11       78.51       78.56      8.27 o 
   9   9  11       18.03       16.77      2.23 o 
  10   9  11      878.01      940.31     42.46 o 
  11   9  11      388.69      434.89     25.72 o 
  12   9  11      935.09     1090.56     39.08 o 
  -3  10  11      224.16      197.65     24.89 o 
  -2  10  11       44.25       40.15      5.82 o 
  -1  10  11      243.32      251.48     27.10 o 
   0  10  11     1048.25      947.64     36.50 o 
   1  10  11       30.97       40.34      6.58 o 
   2  10  11       40.01       44.35      4.50 o 
   3  10  11        3.92        2.18      0.91 o 
   4  10  11       65.79       72.67      4.86 o 
   5  10  11      105.28       73.94     25.88 o 
   6  10  11      259.12      241.99     22.72 o 
   7  10  11      359.93      341.73     20.35 o 
   8  10  11        3.55        5.11      1.57 o 
   9  10  11      370.99      388.75     17.46 o 
  10  10  11        2.19        3.36      3.11 o 
  11  10  11      249.85      286.66     29.62 o 
  12  10  11      416.68      464.37     34.87 o 
  -3  11  11        1.58        4.32      2.42 o 
  -2  11  11      438.23      410.23     19.95 o 
  -1  11  11      432.78      399.34     18.07 o 
   0  11  11        6.70        4.68      2.03 o 
   1  11  11      752.46      819.46     30.58 o 
   2  11  11      107.00      119.87     16.95 o 
   3  11  11        0.04        3.44      2.54 o 
   4  11  11        5.08        7.70      1.20 o 
   5  11  11      721.50      714.21     25.26 o 
   6  11  11       50.64       48.53      7.05 o 
   7  11  11     1061.17     1063.07     34.39 o 
   8  11  11      221.24      202.56     12.18 o 
   9  11  11       40.63       38.55      4.61 o 
  10  11  11       77.49       80.85     14.79 o 
  11  11  11       81.16       75.84      8.96 o 
  -2  12  11      128.95      122.20     20.38 o 
  -1  12  11      292.07      375.82     33.07 o 
   0  12  11       17.71       27.22      5.03 o 
   1  12  11      103.05       94.97     14.40 o 
   2  12  11        8.37       13.11      3.75 o 
   3  12  11      305.92      281.74     13.83 o 
   4  12  11      755.40      742.53     16.08 o 
   5  12  11       79.13       74.34     13.99 o 
   6  12  11      124.12       90.79      9.46 o 
   7  12  11      630.19      608.98     21.84 o 
   8  12  11      436.92      426.98     25.26 o 
   9  12  11       21.55       20.93      2.58 o 
  10  12  11        5.24        7.34      1.29 o 
  -1  13  11        4.47        3.91      2.10 o 
   0  13  11       63.00       56.54      7.33 o 
   1  13  11      202.91      168.05     22.87 o 
   2  13  11       68.17       62.42      8.78 o 
   3  13  11      322.77      294.40     21.50 o 
   4  13  11      278.42      257.76     17.12 o 
   5  13  11      443.91      475.63     47.23 o 
   6  13  11      152.76      165.20     21.09 o 
   7  13  11       91.36       85.71     11.48 o 
   8  13  11      549.49      561.95     22.58 o 
   9  13  11      795.13      762.14     28.36 o 
   1  14  11      480.41      506.92     14.61 o 
   2  14  11      310.58      301.53     10.89 o 
   3  14  11      439.24      434.73     12.87 o 
   4  14  11      346.81      341.22     30.21 o 
   5  14  11     1915.45     2226.38    713.67 o 
   6  14  11      959.54     1007.03     21.66 o 
   7  14  11       67.31       68.46      7.79 o 
   8  14  11      203.49      215.63     59.18 o 
   2  -4  12      574.96      635.86     36.87 o 
   3  -4  12      101.30       92.56      7.53 o 
   4  -4  12      283.25      291.23     18.59 o 
   5  -4  12      347.45      344.92     25.02 o 
   6  -4  12       63.23       67.81      8.33 o 
   7  -4  12       26.67       37.14     12.70 o 
   8  -4  12       84.75       68.38      9.67 o 
   0  -3  12      104.21       92.90      8.40 o 
   1  -3  12       34.19       34.97      8.25 o 
   2  -3  12        3.03       15.31      3.51 o 
   3  -3  12       27.17       24.02      5.38 o 
   4  -3  12        3.07       10.64      3.59 o 
   5  -3  12       96.56       81.52     10.98 o 
   6  -3  12        3.29        4.92      2.88 o 
   7  -3  12        2.81        4.53      1.90 o 
   8  -3  12        0.13        4.36      2.18 o 
   9  -3  12        5.07        3.65      2.72 o 
  -1  -2  12      251.05      267.38     20.62 o 
   0  -2  12      389.41      365.72     34.22 o 
   1  -2  12      127.85      126.14     14.32 o 
   2  -2  12        8.61       13.56      6.02 o 
   3  -2  12        0.70        3.07      2.38 o 
   4  -2  12      110.08       82.70     10.19 o 
   5  -2  12      350.21      311.46     28.80 o 
   6  -2  12      111.14      125.88     12.44 o 
   7  -2  12       85.51       98.79     10.64 o 
   8  -2  12        9.70       10.94      2.93 o 
   9  -2  12      201.32      195.38     17.51 o 
  10  -2  12       63.85       63.34      6.02 o 
  -2  -1  12      253.73      195.56     20.62 o 
  -1  -1  12       22.27       17.13     12.85 o 
   0  -1  12      253.37      244.30     21.88 o 
   1  -1  12      394.61      397.72     33.57 o 
   2  -1  12       17.65       14.88      4.44 o 
   3  -1  12        2.02       11.18      4.61 o 
   4  -1  12      238.05      264.10     23.05 o 
   5  -1  12      338.23      362.36     24.85 o 
   6  -1  12      169.11      151.58     18.71 o 
   7  -1  12      145.27      134.33     14.46 o 
   8  -1  12        0.35        4.43      2.78 o 
   9  -1  12        0.21        4.52      2.25 o 
  10  -1  12       18.58       15.07      3.53 o 
  11  -1  12        5.77        7.39      2.76 o 
  -2   0  12      410.37      324.47     17.05 o 
  -1   0  12      390.85      357.53     34.63 o 
   0   0  12      153.95      153.91     18.84 o 
   1   0  12       50.60       54.08      7.02 o 
   2   0  12       29.44       19.07      2.96 o 
   3   0  12      795.30      910.27     46.90 o 
   4   0  12     1782.09     1931.37     78.64 o 
   5   0  12      176.36      221.24     48.63 o 
   6   0  12     1031.70     1046.22     61.00 o 
   7   0  12      946.51     1017.21     40.90 o 
   8   0  12       48.05       57.51      6.29 o 
   9   0  12       72.81       71.21     12.17 o 
  10   0  12      121.47      123.72     13.41 o 
  11   0  12      395.97      506.58     31.16 o 
  -3   1  12      201.17      150.33     39.54 o 
  -2   1  12       42.09       25.57     11.41 o 
  -1   1  12       63.61       41.29      5.53 o 
   0   1  12       55.82       45.17      6.11 o 
   1   1  12      918.36      934.12     49.08 o 
   2   1  12      142.95      137.36     13.16 o 
   3   1  12      496.84      538.96     32.48 o 
   4   1  12     1405.82     1590.75     47.30 o 
   5   1  12       28.54       32.07      4.69 o 
   6   1  12      333.45      391.23     28.58 o 
   7   1  12      109.31      128.28     11.56 o 
   8   1  12      105.54      112.97     10.31 o 
   9   1  12       78.91       93.46     10.68 o 
  10   1  12       41.36       44.50      7.99 o 
  11   1  12      164.78      192.06     18.13 o 
  12   1  12      138.93      120.31     16.49 o 
  -3   2  12       18.48       13.50      3.06 o 
  -2   2  12      331.07      258.65     55.84 o 
  -1   2  12      102.77       76.21      6.45 o 
   0   2  12        1.08       13.05      5.82 o 
   1   2  12        2.39        5.36      3.71 o 
   2   2  12      574.67      562.73     30.02 o 
   3   2  12      287.35      304.33     23.45 o 
   4   2  12       79.68       83.10      6.68 o 
   5   2  12      723.32      876.26     47.60 o 
   6   2  12      759.37      816.76     38.07 o 
   7   2  12      417.88      387.90     30.70 o 
   8   2  12        1.44        2.15      2.78 o 
   9   2  12        2.62        1.80      1.89 o 
  10   2  12      147.15      150.25     15.17 o 
  11   2  12       30.97       28.46      5.91 o 
  12   2  12       94.94       78.90      9.45 o 
  13   2  12      103.77       59.25      9.82 o 
  -3   3  12       92.82       86.40     12.63 o 
  -2   3  12        0.54        3.69      1.89 o 
  -1   3  12       21.42       22.85      5.34 o 
   0   3  12      235.03      199.55     12.10 o 
   1   3  12      199.87      196.39     16.36 o 
   2   3  12       13.86        8.91      2.76 o 
   3   3  12        1.69        2.15      2.08 o 
   4   3  12        4.15       11.18      4.28 o 
   5   3  12      282.21      283.76     20.40 o 
   6   3  12        3.02        1.79      3.86 o 
   7   3  12       25.78       17.70      3.13 o 
   8   3  12       18.78       21.36      4.38 o 
   9   3  12        4.29        3.40      2.21 o 
  10   3  12       44.93       36.03      4.29 o 
  11   3  12        0.14        4.35      1.99 o 
  12   3  12       21.42       20.23      3.53 o 
  13   3  12        9.56       11.99      3.73 o 
  -4   4  12        4.01        1.16      3.60 o 
  -3   4  12      173.71      195.21     21.93 o 
  -2   4  12      680.85      629.85     41.41 o 
  -1   4  12       37.19       23.01      5.32 o 
   0   4  12      812.07      773.28     52.12 o 
   1   4  12      316.40      360.99     23.98 o 
   2   4  12       10.20       13.07      2.73 o 
   3   4  12        2.24        1.17      2.38 o 
   4   4  12      310.92      323.73     48.94 o 
   5   4  12       32.11       23.46      5.36 o 
   6   4  12        5.41        8.73      2.58 o 
   7   4  12      102.21       90.84      7.43 o 
   8   4  12      343.06      356.07     17.82 o 
   9   4  12        6.92        6.56      1.63 o 
  10   4  12        6.09        6.92      1.84 o 
  11   4  12       35.12       27.21      4.88 o 
  12   4  12      384.28      384.53     35.14 o 
  13   4  12      244.64      215.23     32.28 o 
  -4   5  12       17.82       10.78      4.33 o 
  -3   5  12     2123.12     2062.75    208.24 o 
  -2   5  12     1198.21     1146.08     59.14 o 
  -1   5  12        5.82       16.56      6.25 o 
   0   5  12      426.36      446.92     32.98 o 
   1   5  12      712.40      702.60     15.01 o 
   2   5  12       32.24       29.27      2.70 o 
   3   5  12      152.50      178.77      9.99 o 
   4   5  12      273.06      280.06      9.44 o 
   5   5  12        6.35        9.27      1.71 o 
   6   5  12       11.05       11.88      2.23 o 
   7   5  12       28.18       23.77      4.65 o 
   8   5  12        0.66        2.99      2.51 o 
   9   5  12       35.15       40.04      4.39 o 
  10   5  12       63.47       63.47      4.84 o 
  11   5  12        6.34        3.30      1.68 o 
  12   5  12       39.32       46.95      7.08 o 
  13   5  12       42.37       48.55      5.99 o 
  -4   6  12       84.58       64.79      9.71 o 
  -3   6  12      281.75      268.85     27.81 o 
  -2   6  12       66.11       67.97     12.13 o 
  -1   6  12      229.93      256.81     31.14 o 
   0   6  12       99.20       97.34      7.52 o 
   1   6  12        0.39        2.25      1.73 o 
   2   6  12      486.34      496.69     22.07 o 
   3   6  12      161.70      158.57     11.29 o 
   4   6  12        7.81       11.89      4.89 o 
   5   6  12       13.34       13.01      2.81 o 
   6   6  12       10.44        7.09      1.20 o 
   7   6  12        0.53        2.77      2.93 o 
   8   6  12      120.88      117.53     10.05 o 
   9   6  12      852.07      928.51     50.76 o 
  10   6  12      160.76      150.36     12.16 o 
  11   6  12      193.40      192.43     21.95 o 
  12   6  12      171.74      162.39     16.64 o 
  13   6  12       12.62       18.89      4.69 o 
  -3   7  12       18.77       12.51      4.43 o 
  -2   7  12      432.48      448.99     43.22 o 
  -1   7  12      265.84      278.85     23.40 o 
   0   7  12       27.20       23.78      3.83 o 
   1   7  12      128.62      127.02     12.15 o 
   2   7  12      170.11      197.08     15.18 o 
   3   7  12       18.62       17.89      2.78 o 
   4   7  12      445.15      460.02     18.48 o 
   5   7  12      691.26      701.90     13.90 o 
   6   7  12      659.14      636.92     36.92 o 
   7   7  12      307.44      311.16     16.56 o 
   8   7  12     1801.27     1870.18     51.00 o 
   9   7  12      430.59      462.34     22.60 o 
  10   7  12        0.19        5.04      1.80 o 
  11   7  12      173.37      175.70     18.61 o 
  12   7  12       55.25       56.52      7.80 o 
  13   7  12        1.02        5.29      2.32 o 
  -3   8  12      140.43      137.86     23.26 o 
  -2   8  12       84.57       64.55     10.41 o 
  -1   8  12       18.57        7.72      2.62 o 
   0   8  12       49.03       42.88      7.32 o 
   1   8  12     1499.74     1623.88    110.87 o 
   2   8  12       17.28       14.99      2.72 o 
   3   8  12        6.41        8.30      1.75 o 
   4   8  12      482.41      488.89     24.82 o 
   5   8  12        0.69        1.87      1.58 o 
   6   8  12      348.17      328.66     19.87 o 
   7   8  12      128.66      113.58      8.20 o 
   8   8  12      347.80      367.49     20.33 o 
   9   8  12      351.10      343.91     37.00 o 
  10   8  12      999.91     1059.66    106.67 o 
  11   8  12      193.71      212.39     20.72 o 
  12   8  12       97.86      113.96     38.67 o 
  -3   9  12      148.45      142.55     19.70 o 
  -2   9  12       88.71       87.91     13.24 o 
  -1   9  12       95.00       91.50     11.82 o 
   0   9  12      127.63      153.13     20.67 o 
   1   9  12     2049.86     2218.77     77.91 o 
   2   9  12       97.28       97.21      9.16 o 
   3   9  12       15.57       12.47      2.06 o 
   4   9  12      372.58      338.61     15.35 o 
   5   9  12      314.38      317.45     22.70 o 
   6   9  12     1102.18     1143.67     34.78 o 
   7   9  12       78.90       71.90      6.47 o 
   8   9  12       33.75       30.20      5.70 o 
   9   9  12       69.07       66.29      5.70 o 
  10   9  12      420.99      470.80     18.21 o 
  11   9  12       67.92       74.84      6.19 o 
  12   9  12       86.70       90.56     11.80 o 
  -1  10  12       21.99       25.44      5.05 o 
   0  10  12       46.34       48.32      8.83 o 
   1  10  12       19.64       20.84      3.86 o 
   2  10  12      342.99      295.70     24.11 o 
   3  10  12       34.73       31.97      3.51 o 
   4  10  12      547.85      536.70     16.57 o 
   5  10  12       81.41       76.89      9.31 o 
   6  10  12      106.86       83.53      7.33 o 
   7  10  12      133.15      147.15     19.57 o 
   8  10  12      634.91      587.95     21.71 o 
   9  10  12      340.93      314.54     27.05 o 
  10  10  12        3.37        4.58      1.54 o 
  11  10  12        6.13        8.75      2.11 o 
  12  10  12      137.95      155.27     21.99 o 
  -2  11  12      112.41      106.44     12.61 o 
  -1  11  12      365.36      361.19     26.15 o 
   0  11  12      188.59      160.99     18.83 o 
   1  11  12      926.64      944.53     40.36 o 
   2  11  12     1177.35     1242.25     51.25 o 
   3  11  12      537.17      483.91     18.75 o 
   4  11  12       23.11       24.92      5.71 o 
   5  11  12      465.54      465.46     23.44 o 
   6  11  12      177.13      183.80     30.07 o 
   7  11  12      286.53      268.29     18.93 o 
   8  11  12      142.60      124.20      9.91 o 
   9  11  12       56.20       54.48      5.76 o 
  10  11  12       59.18       63.69     10.91 o 
  11  11  12      120.88      116.41     18.83 o 
  -1  12  12       94.28       89.24     23.87 o 
   0  12  12       91.57       94.00     12.34 o 
   1  12  12      462.67      444.10     21.08 o 
   2  12  12      216.49      227.67     16.18 o 
   3  12  12        0.05        0.95      1.59 o 
   4  12  12       88.42       64.04     11.82 o 
   5  12  12       35.76       33.50      4.11 o 
   6  12  12        1.69        3.26      2.94 o 
   7  12  12       13.23        9.65      5.37 o 
   8  12  12      259.08      241.01     16.24 o 
   9  12  12       44.99       42.28      7.92 o 
  10  12  12      119.90      104.00     12.31 o 
   0  13  12      120.03      104.54     16.60 o 
   1  13  12        0.09        3.41      1.39 o 
   2  13  12       16.46       13.14      3.27 o 
   3  13  12      141.11      103.97     15.85 o 
   5  13  12      113.95      129.33     15.82 o 
   6  13  12        0.78        3.48      1.57 o 
   7  13  12       45.11       51.66      7.60 o 
   8  13  12       59.72       55.48      7.26 o 
   9  13  12      304.21      310.89     14.04 o 
   2  14  12        0.05       -0.08      1.27 o 
   5  14  12      294.55      300.60     33.67 o 
   6  14  12      888.58      900.42     20.47 o 
   7  14  12        5.46        8.69      4.23 o 
   3  -3  13       27.87       33.43      7.59 o 
   4  -3  13      252.45      260.27     14.89 o 
   5  -3  13       34.35       16.99      4.92 o 
   6  -3  13      185.29      188.71     22.89 o 
   7  -3  13      194.18      216.21     57.41 o 
   1  -2  13       25.72       15.86      5.28 o 
   2  -2  13      136.32      142.31     19.91 o 
   3  -2  13       63.16       60.17      6.62 o 
   4  -2  13        6.21        8.08      2.98 o 
   5  -2  13       11.91       11.19      3.40 o 
   6  -2  13       11.60        8.57      2.79 o 
   7  -2  13      119.40      147.70     20.54 o 
   8  -2  13      192.71      187.78     25.17 o 
   9  -2  13       22.84       13.02      4.41 o 
   0  -1  13       12.30        9.15      8.25 o 
   1  -1  13      527.89      467.78     30.07 o 
   2  -1  13      615.59      663.20     43.47 o 
   3  -1  13        0.58       -4.85      3.88 o 
   4  -1  13      298.03      329.90     24.81 o 
   5  -1  13      121.33      129.80     14.49 o 
   6  -1  13        1.43        6.08      2.18 o 
   7  -1  13      136.23      123.49     12.48 o 
   8  -1  13        2.10        6.59      2.71 o 
   9  -1  13       72.49       68.69      8.25 o 
  10  -1  13        0.56        2.13      3.61 o 
  -1   0  13      489.21      448.10     29.92 o 
   0   0  13        1.84       16.33      3.93 o 
   1   0  13      347.73      374.56     26.11 o 
   2   0  13      409.23      445.12     24.84 o 
   3   0  13        3.12        3.39      4.34 o 
   4   0  13        0.09        3.68      3.73 o 
   5   0  13       15.19       21.23      4.51 o 
   6   0  13      434.27      479.47     33.32 o 
   7   0  13       55.26       59.06      9.75 o 
   8   0  13       65.06       82.30      9.08 o 
   9   0  13        1.90        1.03      2.13 o 
  10   0  13       47.24       52.92      6.25 o 
  11   0  13        1.19        4.85      3.08 o 
  -1   1  13        5.30       10.78      3.29 o 
   0   1  13       55.51       58.92      7.95 o 
   1   1  13      461.57      505.73     34.70 o 
   2   1  13        0.07        4.84      2.50 o 
   3   1  13       40.13       52.38      6.30 o 
   4   1  13      146.96      163.87     18.18 o 
   5   1  13       42.37       42.25      4.87 o 
   6   1  13        1.12        5.77      2.71 o 
   7   1  13       74.85       68.34      8.77 o 
   8   1  13        2.25       12.40      5.19 o 
   9   1  13      637.10      631.57     42.75 o 
  10   1  13      258.94      299.87     36.41 o 
  11   1  13      269.26      297.72     16.07 o 
  -2   2  13        5.92        8.54      2.46 o 
  -1   2  13       88.76       57.07      5.44 o 
   0   2  13       38.21       29.98      9.08 o 
   1   2  13        6.63       10.38      4.31 o 
   2   2  13       51.00       46.94      6.59 o 
   3   2  13        1.18        9.22      4.85 o 
   4   2  13       66.82       45.95      6.96 o 
   5   2  13      437.88      522.66    116.52 o 
   6   2  13      617.65      732.36     40.53 o 
   7   2  13      176.46      195.48     15.41 o 
   8   2  13      138.25      141.43     16.03 o 
   9   2  13     1820.74     1890.68     84.09 o 
  10   2  13      495.86      624.46     36.90 o 
  11   2  13        9.65       13.85      4.36 o 
  12   2  13       66.73       82.16     27.20 o 
  -2   3  13      220.74      236.37     35.94 o 
  -1   3  13       68.02       52.07     17.74 o 
   0   3  13       27.73       31.38      7.36 o 
   1   3  13       20.73       25.14      4.31 o 
   2   3  13       92.53       78.82     10.79 o 
   3   3  13      127.46      109.29     10.98 o 
   4   3  13        5.69        6.59      3.14 o 
   5   3  13      157.75      165.61     13.90 o 
   6   3  13       97.62      100.86      9.09 o 
   7   3  13       95.81       79.00      9.58 o 
   8   3  13       16.12       13.55      4.22 o 
   9   3  13      111.25      120.72     13.83 o 
  10   3  13       17.27        8.91      3.52 o 
  11   3  13       15.10       16.51      2.21 o 
  12   3  13       41.75       38.00      9.16 o 
  -2   4  13       20.03       20.21      6.60 o 
  -1   4  13        9.19        2.68      4.00 o 
   0   4  13       28.72       38.87      8.05 o 
   1   4  13      310.04      297.96     16.90 o 
   2   4  13      281.00      265.47     15.46 o 
   3   4  13      270.91      231.82     26.58 o 
   4   4  13        3.06        5.07      2.15 o 
   5   4  13      137.78      122.86     13.60 o 
   6   4  13      142.62      157.64     16.00 o 
   7   4  13       65.43       55.39      8.05 o 
   8   4  13        6.54        4.29      1.84 o 
   9   4  13      181.46      199.85     14.78 o 
  10   4  13      442.96      519.07     24.50 o 
  11   4  13      324.35      336.77     26.79 o 
  12   4  13      107.98      121.47     15.98 o 
  -2   5  13      448.63      409.04     34.27 o 
  -1   5  13       17.39       13.29      3.76 o 
   0   5  13       75.91       70.29      9.21 o 
   1   5  13      800.62      801.58     38.47 o 
   2   5  13       15.25       31.87      6.53 o 
   3   5  13      589.48      592.31     27.98 o 
   4   5  13       34.89       39.28      4.71 o 
   5   5  13      137.12      131.91      9.83 o 
   6   5  13       87.48       75.94      7.59 o 
   7   5  13      147.67      144.78     13.96 o 
   8   5  13        0.47        4.63      2.41 o 
   9   5  13      374.59      456.29     28.69 o 
  10   5  13      345.17      374.93     24.75 o 
  11   5  13        1.81        5.95      2.01 o 
  12   5  13       39.81       45.35      6.02 o 
  -2   6  13       46.41       58.10      7.49 o 
  -1   6  13      292.79      281.33     29.94 o 
   0   6  13      861.83      907.24    110.02 o 
   1   6  13      183.00      212.69     16.65 o 
   2   6  13      892.09      925.77     26.50 o 
   3   6  13     1693.56     1745.11     48.07 o 
   4   6  13      884.86      944.27     28.84 o 
   5   6  13      153.66      155.60     10.04 o 
   6   6  13      588.90      603.86     37.79 o 
   7   6  13       69.42       63.53      8.39 o 
   8   6  13       18.04       19.94      3.32 o 
   9   6  13       19.55       22.73      4.81 o 
  10   6  13      225.32      253.88     15.45 o 
  11   6  13      350.77      376.26     17.74 o 
  12   6  13      435.41      430.21     26.45 o 
  -2   7  13       12.31       18.41      5.20 o 
  -1   7  13      289.91      295.70     22.02 o 
   0   7  13      427.29      485.07     24.00 o 
   1   7  13      130.22      134.15     13.34 o 
   2   7  13      601.43      707.68     22.74 o 
   3   7  13       16.41       13.79      6.77 o 
   4   7  13       29.46       28.25      3.65 o 
   5   7  13        2.29        3.64      3.75 o 
   6   7  13       17.80       21.40      3.86 o 
   7   7  13        5.06        0.65      1.91 o 
   8   7  13      416.20      441.70     18.11 o 
   9   7  13     1117.41     1195.80    102.31 o 
  10   7  13      151.09      149.44     11.49 o 
  11   7  13        3.13        7.53      1.67 o 
  12   7  13      134.47      154.84     25.55 o 
  -2   8  13       25.97       24.35      6.50 o 
  -1   8  13       84.57       89.48     14.75 o 
   0   8  13      267.30      232.99     29.60 o 
   1   8  13       19.92       21.48      3.64 o 
   2   8  13       41.87       38.49      5.43 o 
   3   8  13        3.15        1.95      2.40 o 
   4   8  13       23.34       21.58      2.69 o 
   5   8  13        0.50        1.44      0.64 o 
   6   8  13       15.62        9.72      2.52 o 
   7   8  13        0.01        3.85      7.09 o 
   8   8  13        5.23       14.06      3.04 o 
   9   8  13      550.42      532.63     20.53 o 
  10   8  13       16.95       19.68      4.79 o 
  11   8  13      152.19      177.88     12.52 o 
  12   8  13       27.35       24.86      8.33 o 
  -2   9  13       80.07       83.73     13.44 o 
  -1   9  13        4.02        8.25      2.89 o 
   0   9  13       73.12       64.13      9.81 o 
   1   9  13      320.47      284.67     22.22 o 
   2   9  13      134.65      128.71     10.92 o 
   3   9  13      230.21      219.97     19.01 o 
   4   9  13       52.01       50.41     11.21 o 
   5   9  13      117.46      130.43     16.44 o 
   6   9  13      427.40      404.50     25.49 o 
   7   9  13     1168.89     1220.67     42.51 o 
   8   9  13       95.02       82.33      7.86 o 
   9   9  13     1017.88     1008.32     50.51 o 
  10   9  13      214.49      241.92     14.57 o 
  11   9  13      478.26      516.67     33.23 o 
  12   9  13       29.07       35.07      8.73 o 
  -1  10  13      204.38      213.18     34.82 o 
   0  10  13       48.05       52.61      7.85 o 
   1  10  13       55.17       52.22      7.09 o 
   2  10  13      120.04      109.29      9.78 o 
   3  10  13      212.47      195.07     12.22 o 
   4  10  13       20.88       17.64      3.25 o 
   5  10  13       68.98       73.79      9.23 o 
   6  10  13        7.13        5.99      2.06 o 
   7  10  13      265.00      261.61     18.36 o 
   8  10  13        5.17        4.54      3.18 o 
   9  10  13      187.39      173.92     13.82 o 
  10  10  13        7.62        6.28      1.99 o 
  11  10  13      158.51      138.12     13.11 o 
   0  11  13       71.90       59.39      7.82 o 
   1  11  13      199.41      186.43     21.67 o 
   2  11  13      417.33      479.06     30.24 o 
   3  11  13      624.08      608.12     21.39 o 
   4  11  13        0.49        2.43      1.58 o 
   5  11  13      660.42      574.12     33.01 o 
   6  11  13     1135.44     1118.42     34.82 o 
   7  11  13        7.29        5.81      5.17 o 
   8  11  13        2.77        4.80      1.59 o 
   9  11  13       67.44       50.83      5.99 o 
  10  11  13        0.28        4.17      1.30 o 
   1  12  13      275.56      264.80     10.02 o 
   2  12  13      127.50       99.82     16.71 o 
   3  12  13       18.80       13.88      2.49 o 
   4  12  13       40.28       31.51      5.77 o 
   5  12  13      361.46      342.68     21.86 o 
   6  12  13       61.31       51.88      7.21 o 
   7  12  13      298.01      279.67     29.85 o 
   8  12  13      385.25      372.77     51.03 o 
   9  12  13       29.33       20.90      3.79 o 
   2  13  13      164.98      167.68     19.83 o 
   6  13  13      417.24      412.22     32.15 o 
   7  13  13      366.44      435.10     34.96 o 
   8  13  13      161.65      144.72     18.03 o 
   3  -1  14       31.32       23.19      6.80 o 
   4  -1  14       48.42       44.92      6.99 o 
   5  -1  14      457.95      516.71     30.73 o 
   6  -1  14      431.16      428.78     29.76 o 
   7  -1  14       16.95       19.19      4.65 o 
   8  -1  14       40.53       38.35      6.16 o 
   2   0  14      186.63      173.09     25.48 o 
   3   0  14       73.68       94.64      8.19 o 
   4   0  14        3.32       11.99      4.09 o 
   5   0  14      135.54      119.87     12.37 o 
   6   0  14       25.21       34.72      6.06 o 
   7   0  14      221.60      267.66     15.57 o 
   8   0  14       25.72       22.30      6.29 o 
   9   0  14       12.28       17.60      5.35 o 
   1   1  14      125.77      123.19     18.66 o 
   2   1  14       84.51       71.07      7.74 o 
   3   1  14      326.17      369.16     25.45 o 
   4   1  14      935.16     1100.90     54.87 o 
   5   1  14      418.06      423.54     28.89 o 
   6   1  14      352.91      395.79     26.34 o 
   7   1  14      396.19      472.66     32.52 o 
   8   1  14      220.65      245.62     23.87 o 
   9   1  14        7.67       21.11      6.05 o 
  10   1  14       67.90       38.16     13.28 o 
   0   2  14      234.05      227.37     16.91 o 
   1   2  14      224.81      238.96     32.86 o 
   2   2  14       62.78       53.94      8.70 o 
   3   2  14      136.48      162.32     16.30 o 
   4   2  14      914.57     1018.29     64.83 o 
   5   2  14       94.38      117.31     15.21 o 
   6   2  14        0.65       -0.61      3.33 o 
   7   2  14       22.86       16.94      5.00 o 
   8   2  14       33.45       28.07      4.86 o 
   9   2  14      299.24      360.93     24.77 o 
  10   2  14      263.60      329.66     23.22 o 
  11   2  14        0.59        8.17      3.66 o 
   0   3  14        9.30       10.86      6.05 o 
   1   3  14      182.48      192.08     12.48 o 
   2   3  14      167.15      163.90     13.68 o 
   3   3  14      131.54      130.99     14.54 o 
   4   3  14       95.25       67.21     13.48 o 
   5   3  14        4.69       -3.04      3.63 o 
   6   3  14      116.03      133.07     14.59 o 
   7   3  14       43.77       47.93      8.05 o 
   8   3  14       13.10       11.87      3.78 o 
   9   3  14       77.68       67.00      8.61 o 
  10   3  14       13.16        5.74      2.13 o 
  11   3  14       45.23       49.76      6.09 o 
  -1   4  14      314.42      286.20     37.78 o 
   0   4  14       10.44       15.29      7.07 o 
   1   4  14        1.88       11.78      4.05 o 
   2   4  14       91.51       79.47     11.94 o 
   3   4  14       22.40       17.93      6.84 o 
   4   4  14       50.86       34.53      6.55 o 
   5   4  14      113.48      115.88     21.57 o 
   6   4  14      204.71      252.95     18.64 o 
   7   4  14      100.81       98.36     10.54 o 
   8   4  14      153.81      139.36     13.09 o 
   9   4  14      154.22      163.18     15.79 o 
  10   4  14      555.68      599.54     39.83 o 
  11   4  14      291.03      348.03     39.08 o 
  -1   5  14        9.94       10.14      4.66 o 
   0   5  14       50.73       48.23      5.49 o 
   1   5  14       22.07       18.45      8.19 o 
   2   5  14        8.79        7.66      3.26 o 
   3   5  14       54.63       40.14      4.96 o 
   4   5  14       24.85       23.67      3.88 o 
   5   5  14        2.84        3.66      2.32 o 
   6   5  14     1028.74      999.37     28.54 o 
   7   5  14       24.68       17.70      5.25 o 
   8   5  14      195.43      213.58     19.84 o 
   9   5  14       86.99       88.97      9.97 o 
  10   5  14      652.35      714.91     25.63 o 
  11   5  14       10.79       11.04      2.09 o 
  12   5  14       52.50       52.33      5.40 o 
  -1   6  14       12.75       13.15      5.08 o 
   0   6  14        0.01        5.45      3.03 o 
   1   6  14      140.02      128.33     12.11 o 
   2   6  14      120.52      120.07     10.03 o 
   3   6  14      822.73      819.21     28.40 o 
   4   6  14      605.83      629.06     19.77 o 
   5   6  14      165.06      143.75     11.62 o 
   6   6  14     1299.87     1489.32     69.30 o 
   7   6  14      582.33      679.29     46.64 o 
   8   6  14        4.76        4.65      2.29 o 
   9   6  14      176.87      194.94     18.12 o 
  10   6  14       84.42       94.91      7.67 o 
  11   6  14        6.64        6.17      5.03 o 
  12   6  14       16.73       19.01      3.73 o 
  -1   7  14        1.24        5.49      3.11 o 
   0   7  14       79.96       73.33     10.22 o 
   1   7  14      599.17      579.99     32.67 o 
   2   7  14      327.56      339.46     23.88 o 
   3   7  14      405.25      406.55     21.95 o 
   4   7  14       10.69        6.34      1.75 o 
   5   7  14      266.32      257.69     25.89 o 
   6   7  14      101.60      105.50     12.91 o 
   7   7  14       77.01       71.10     12.16 o 
   8   7  14       15.56       12.77      4.41 o 
   9   7  14       43.27       45.11      7.59 o 
  10   7  14        0.46        3.33      1.77 o 
  11   7  14        5.84        5.37      2.00 o 
   0   8  14       70.21       87.70     10.75 o 
   1   8  14      310.63      324.54     18.24 o 
   2   8  14      217.53      244.36     16.75 o 
   3   8  14       61.28       45.10      5.95 o 
   4   8  14      903.90      953.29     33.42 o 
   5   8  14      630.76      622.25     33.52 o 
   6   8  14       27.83       36.96      6.75 o 
   7   8  14      264.04      267.11     24.17 o 
   8   8  14      878.79      929.52     41.16 o 
   9   8  14      380.34      432.33     21.86 o 
  10   8  14       13.44       11.05      2.73 o 
  11   8  14      111.78      105.96      8.61 o 
   0   9  14       32.53       28.36      6.68 o 
   1   9  14      213.30      174.28     21.60 o 
   2   9  14       71.15       75.56      8.23 o 
   3   9  14      395.83      426.87     15.75 o 
   4   9  14       94.23       94.43     15.67 o 
   5   9  14      109.14      116.16     13.85 o 
   6   9  14       13.96       17.88      5.31 o 
   7   9  14      198.60      200.10     19.19 o 
   8   9  14      198.46      191.65     15.58 o 
   9   9  14       62.03       62.23      5.14 o 
  10   9  14      164.20      187.36     18.20 o 
  11   9  14      368.61      433.14     30.79 o 
   1  10  14      613.52      612.96     14.19 o 
   2  10  14       77.15       49.93      6.54 o 
   3  10  14      315.27      300.14     26.53 o 
   4  10  14      162.19      155.83     15.06 o 
   5  10  14        2.94        7.76      3.07 o 
   6  10  14       44.75       52.78      7.94 o 
   7  10  14       44.33       36.67      5.57 o 
   8  10  14       91.89       88.54     10.52 o 
   9  10  14       44.56       44.54      5.83 o 
  10  10  14      170.72      194.96     20.16 o 
   1  11  14       72.65       42.70      7.20 o 
   2  11  14      167.50      143.81     18.96 o 
   3  11  14       12.55        4.06      1.89 o 
   4  11  14       17.31        9.26      2.23 o 
   5  11  14      114.98       87.27     10.58 o 
   6  11  14      556.15      508.80     28.60 o 
   7  11  14       79.89       79.26      6.50 o 
   8  11  14      177.10      172.99     18.56 o 
   9  11  14       21.90       18.79      3.17 o 
   4  12  14        0.12        1.03      1.48 o 
   5  12  14        0.33        3.50      2.08 o 
   6  12  14       25.41       21.38      4.99 o 
   7  12  14      116.03      104.60     10.53 o 
   8  12  14       81.90       69.49     13.37 o 
   4   1  15      257.18      275.00     18.31 o 
   5   1  15      279.49      288.07     21.39 o 
   6   1  15      196.03      195.03     22.14 o 
   7   1  15      620.07      736.56     38.65 o 
   8   1  15      293.64      317.08     17.02 o 
   3   2  15      348.16      328.38     21.24 o 
   4   2  15      262.25      262.83     15.96 o 
   5   2  15       26.39       18.60      6.96 o 
   6   2  15      150.01      168.47     24.59 o 
   7   2  15      224.23      295.68     17.42 o 
   8   2  15      122.52      126.75     19.63 o 
   9   2  15       14.07       23.43      7.28 o 
   2   3  15        6.25        5.26      4.47 o 
   3   3  15        6.48        8.50      2.91 o 
   4   3  15       20.84       10.50      3.84 o 
   5   3  15      224.43      237.25     31.86 o 
   6   3  15        2.43        6.91      1.77 o 
   7   3  15       54.44       69.07      6.87 o 
   8   3  15       41.19       31.78      7.37 o 
   9   3  15       60.82       58.24      5.45 o 
  10   3  15       87.62       94.21     11.27 o 
   2   4  15       18.32       25.34      5.03 o 
   3   4  15      101.79       98.27      8.00 o 
   4   4  15      169.80      151.12     11.51 o 
   5   4  15        4.53        5.12      2.39 o 
   6   4  15      130.34      123.74      9.24 o 
   7   4  15       36.38       36.55      6.71 o 
   8   4  15        0.67        6.09      2.44 o 
   9   4  15       27.06       31.45      8.23 o 
  10   4  15       23.80       24.76      6.66 o 
   1   5  15      422.44      475.30     20.38 o 
   2   5  15      276.43      273.43     30.57 o 
   3   5  15       30.80       19.16      9.71 o 
   4   5  15      263.91      279.03     23.78 o 
   5   5  15       70.69       66.14      6.93 o 
   6   5  15       25.95       23.95      3.39 o 
   7   5  15       30.44       29.70      4.63 o 
   8   5  15       90.79      105.35     12.61 o 
   9   5  15      296.75      294.19     16.55 o 
  10   5  15        0.24        5.00      3.17 o 
   1   6  15     1154.96     1201.53     26.77 o 
   2   6  15      376.16      354.27     37.06 o 
   3   6  15       14.70       12.50      2.42 o 
   4   6  15       16.77       16.01      2.35 o 
   5   6  15       40.18       37.68      4.67 o 
   6   6  15       91.53       67.22      9.65 o 
   7   6  15      290.43      335.14     25.06 o 
   8   6  15      147.58      175.41     16.56 o 
   9   6  15       77.32       83.27      8.66 o 
  10   6  15      217.46      233.14     32.05 o 
   1   7  15      202.48      179.56     15.89 o 
   2   7  15      363.70      327.84     17.32 o 
   3   7  15      344.19      302.18     13.52 o 
   4   7  15      210.99      221.60     13.32 o 
   5   7  15       27.33       34.01      5.33 o 
   6   7  15        0.61        7.71      3.64 o 
   7   7  15      155.50      145.92     14.38 o 
   8   7  15       11.28        3.77      1.94 o 
   9   7  15      175.59      173.07     23.76 o 
  10   7  15        0.08        6.17      1.79 o 
   2   8  15       27.44       16.07      2.73 o 
   3   8  15     1195.68     1312.62     33.83 o 
   4   8  15      220.80      225.38     26.73 o 
   5   8  15      163.07      158.72     15.65 o 
   6   8  15        1.57        8.94      3.54 o 
   7   8  15      848.59      861.65     61.37 o 
   8   8  15     1423.54     1668.83     46.19 o 
   9   8  15      671.01      767.72     25.06 o 
  10   8  15       87.07       83.37     10.44 o 
   2   9  15       28.73       22.84      4.80 o 
   3   9  15       43.95       28.05      7.15 o 
   4   9  15        2.08       10.76      3.80 o 
   5   9  15      554.79      587.14     31.87 o 
   6   9  15      392.19      436.20     25.64 o 
   7   9  15      127.61      118.07     16.88 o 
   8   9  15       43.92       37.29     12.73 o 
   9   9  15       17.24       13.40      2.57 o 
  10   9  15        4.55        6.23      3.29 o 
   3  10  15      615.46      601.57     25.54 o 
   4  10  15      150.26      159.39     22.94 o 
   5  10  15        0.23        3.86      1.71 o 
   6  10  15        0.83        3.34      2.31 o 
   7  10  15        0.78        6.72      3.04 o 
   8  10  15       84.20       72.81      6.26 o 
   9  10  15       83.52       91.25      8.62 o 
   4  11  15        3.52        3.01      2.07 o 
   5  11  15       22.27       20.68      5.80 o 
   6  11  15        1.65        4.58      2.03 o 
   7  11  15       38.91       37.41      5.25 o 
   8  11  15       48.74       54.38      8.58 o 
   6   4  16      143.07      126.18     15.57 o 
   7   4  16      194.31      185.61     22.20 o 
   5   5  16      371.03      354.13     29.04 o 
   6   5  16        0.11       -0.43      3.65 o 
   7   5  16      161.25      137.20     16.71 o 
   8   5  16      218.65      230.44     17.59 o 
   4   6  16      672.39      600.03     15.93 o 
   5   6  16      250.93      266.37     15.94 o 
   6   6  16       24.51       26.36      6.36 o 
   7   6  16      167.27      162.90     18.50 o 
   8   6  16       16.79       17.97      5.93 o 
   4   7  16        5.44        9.15      4.13 o 
   5   7  16       11.94        7.58      4.90 o 
   6   7  16       27.81       30.66      7.42 o 
   7   7  16       19.93       12.39      5.21 o 
   8   7  16        6.78        5.84      3.26 o 
   5   8  16       80.30       78.06     10.73 o 
   6   8  16       99.69      100.91     12.75 o 
   7   8  16        0.05        4.27      4.80 o 
   8   8  16       46.73       41.34      6.15 o 
   6   9  16       78.90       66.23      9.41 o 
                                                 
